# Supplementary material for: Proteogenomic annotation of T6SS components identified in Bacteroides fragilis secretome
Source: Front Microbiol. 2025 Feb 11;16:1495971. doi: 10.3389/fmicb.2025.1495971 (PMC11854122; doi:10.3389/fmicb.2025.1495971)
Supplement: Supplementary file 2 [file Table_1.xlsx]

## Sheet: Domains_Natasha
Variable regions	Protein Bfr	Domain Resource	ID	Start	Stop	Name	Predicted function	Homologs group	Are three nearest homologues associated with T6SS?
V2	VU15_08300 (AKA51712.1)
		Family	IPR050498	46	210	Photosystem I assembly protein Ycf3	Members of this family may function as chaperone-like factors		no
		Homologous superfamily	IPR011990	46	210	Tetratricopeptide-like helical domain superfamily
		PANTHER	PTHR44858	46	210	Photosystem I assembly protein Ycf3	Members of this family may function as chaperone-like factors,
		PHOBIUS		1	18	Signal peptide
		PHOBIUS		19	244	Non cytoplasmic domain
	VU15_08305 (AKA51713.1)
		None
	VU15_08310 (AKA51714.1)
		Family	IPR050498	40	237	Photosystem I assembly protein Ycf3	Members of this family may function as chaperone-like factors	Bacteroidaceae, cyanobacteria	no
		Homologous superfamily	IPR011990	40	237	Tetratricopeptide-like helical domain superfamily
		PANTHER	PTHR44858	40	237	Photosystem I assembly protein Ycf3	Members of this family may function as chaperone-like factors,
		PHOBIUS		1	20	Signal peptide
		PHOBIUS		21	256	Non cytoplasmic domain
	VU15_08315 (AKA51715.1)
		Homologous superfamily	IPR029058	20	302	Alpha/Beta hydrolase fold	The α/β hydrolase fold is common to a number of hydrolytic enzymes of widely differing phylogenetic origin and catalytic function	Bacteroidaceae, Prevotellaceae, Cyclobacteriaceae, Flavobacteriaceae	no
		COILS		423	443	Coil
	VU15_08320 (AKA51716.1)
		Family	IPR025460	7	117	Protein of unknown function DUF4280		Bacteroidaceae	yes
	VU15_08325 (AKA51717.1)		None
	VU15_08330 (AKA51718.1)		None
	VU15_08335 (AKA51719.1)		None
	VU15_08340 (AKA51720.1)
		PROSITE	PS51257	1	16	Prokaryotic membrane lipoprotein lipid attachment site profile
		COILS		19	46	Coil
		PHOBIUS		1	19	Signal peptide
		PHOBIUS		20	325	Non cytoplasmic domain
V1	VU15_08380 (AKA51727.1)		None
	VU15_08385 (AKA51728.1)		None
