# Supplementary material for: Proteogenomic annotation of T6SS components identified in Bacteroides fragilis secretome
Source: Front Microbiol. 2025 Feb 11;16:1495971. doi: 10.3389/fmicb.2025.1495971 (PMC11854122; doi:10.3389/fmicb.2025.1495971)
Supplement: Supplementary file 3 [file Table_2.xlsx]

## Sheet: Description
	Name	Sample type
	S1	Media
	S2	Media
	S3	Media
	S4	Media
	S5	Media
	S6	Cells
	S7	Cells
	S8	Cells
	S9	OMV
	S10	OMV
	S11	OMV
	S12	OMV
	S13	OMV
	S14	OMV
	S15	OMV
	S16	OMV
	S17	OMV
	S18	Media without OMV

## Sheet: S1 Proteins
N	Unused	Total	%Cov	%Cov(50)	%Cov(95)	Accession	Name	Species	Peptides(95%)	emPAI		Level	Scope	FDR	Unused	Conf	N
1	100.78	100.78	78.31	66.24	59.16	EXZ14977.1	ATP-dependent chaperone protein ClpB [Bacteroides fragilis str. Ds-233] ID:596038121 QUERIES:EXZ14977.1	Bacteroides fragilis str. Ds-233	71	48.9359		Protein	Local	0.01	1.57	97.3085	924
1	0	100.78	78.31	66.24	59.16	CAH06894.1	putative heat shock ClpB protein [Bacteroides fragilis NCTC 9343] ID:60492131 QUERIES:BF9343_1113;CAH06894.1	Bacteroides fragilis NCTC 9343	71	48.9359		Protein	Local	0.05	0.9	87.4107	975
1	0	100.78	78.31	66.24	59.16	EEZ26614.1	ATP-dependent chaperone protein ClpB [Bacteroides sp. 2_1_16] ID:263255268 QUERIES:EEZ26614.1	Bacteroides sp. 2_1_16	71	48.9359		Protein	Local	0.1	0.7	80.0474	997
1	0	100.78	78.31	66.24	59.16	EIK38181.1	chaperone ClpB [Bacteroides fragilis CL07T00C01] ID:387776081 QUERIES:EIK38181.1	Bacteroides fragilis CL07T00C01	71	48.9359		Protein	Global	0.01	0.34	54.2912	1037
1	0	100.78	78.31	66.24	59.16	EIY99917.1	chaperone ClpB [Bacteroides fragilis CL07T12C05] ID:392706794 QUERIES:EIY99917.1	Bacteroides fragilis CL07T12C05	71	48.9359		Protein	Global	0.05	0.07	14.8862	1124
1	0	100.78	78.31	66.24	59.16	EXY85478.1	ATP-dependent chaperone protein ClpB [Bacteroides fragilis str. 3996 N(B) 6] ID:595997500 QUERIES:EXY85478.1	Bacteroides fragilis str. 3996 N(B) 6	71	48.9359		Protein	Global	0.1
1	0	100.78	78.31	66.24	59.16	EXY91652.1	ATP-dependent chaperone protein ClpB [Bacteroides fragilis str. 3998T(B)3] ID:596006789 QUERIES:EXY91652.1	Bacteroides fragilis str. 3998T(B)3	71	48.9359
1	0	100.78	78.31	66.24	59.16	EXY96542.1	ATP-dependent chaperone protein ClpB [Bacteroides fragilis str. 3998 T(B) 4] ID:596013159 QUERIES:EXY96542.1	Bacteroides fragilis str. 3998 T(B) 4	71	48.9359
2	95.25	95.25	84.72	80.82	80.11	lcl|NZ_CP011073.1_prot_WP_045899454.1_4077	[gene=VU15_RS20830] [protein=/inference=EXISTENCE: similar to AA sequence:RefSeq:WP_008661623.1] [protein_id=WP_045899454.1] [location=5070203..5071894]	CP011073.1_prot_WP_045899454.1_4077	96	1656.72
3	95.02	95.02	64.8	57.64	53.86	lcl|NZ_CP011073.1_prot_WP_005791521.1_3791	[gene=rpoB] [protein=/inference=EXISTENCE: similar to AA sequence:RefSeq:WP_007212060.1; DNA-dependent RNA polymerase catalyzes the transcription o>] [protein_id=WP_005791521.1] [location=complement(4692103..4695915)]	CP011073.1_prot_WP_005791521.1_3791	63	10.911
4	87.4	87.4	55.57	46.46	39.8	lcl|NZ_CP011073.1_prot_WP_005791523.1_3790	[gene=VU15_RS19335] [protein=/inference=EXISTENCE: similar to AA sequence:RefSeq:WP_002558080.1] [protein_id=WP_005791523.1] [location=complement(4687673..4691956)]	CP011073.1_prot_WP_005791523.1_3790	47	4.80017
5	80.11	80.11	72.46	68.39	66.04	lcl|NZ_CP011073.1_prot_WP_005785809.1_1053	[gene=VU15_RS05350] [protein=/inference=EXISTENCE: similar to AA sequence:SwissProt:Q5LG30.1; heat shock protein 70; assists in folding of nascent polypept>] [protein_id=WP_005785809.1] [location=1369727..1371646]	CP011073.1_prot_WP_005785809.1_1053	92	32902.4
6	76.01	76.01	76.64	75.7	73.27	lcl|NZ_CP011073.1_prot_WP_005791971.1_4045	[gene=VU15_RS20670] [protein=/inference=EXISTENCE: similar to AA sequence:RefSeq:WP_008147000.1; PEP carboxykinase; PEP carboxylase; PEPCK; catalyzes the p>] [protein_id=WP_005791971.1] [location=5016165..5017772]	CP011073.1_prot_WP_005791971.1_4045	94	85768.6
7	74.85	74.85	74.5	69.91	64.95	lcl|NZ_CP011073.1_prot_WP_005789739.1_2985	[gene=groEL] [protein=/inference=EXISTENCE: similar to AA sequence:RefSeq:WP_009292990.1; 60 kDa chaperone family; promotes refolding of misfolded p>] [protein_id=WP_005789739.1] [location=complement(3730168..3731805)]	CP011073.1_prot_WP_005789739.1_2985	66	935.329
8	73.16	73.16	77.47	77.47	77.47	lcl|NZ_CP011073.1_prot_WP_005791792.1_3569	[gene=VU15_RS18175] [protein=/inference=EXISTENCE: similar to AA sequence:RefSeq:WP_005791792.1] [protein_id=WP_005791792.1] [location=complement(4454788..4455975)]	CP011073.1_prot_WP_005791792.1_3569	119	99999999
9	71.82	71.82	55.83	49.75	43.92	lcl|NZ_CP011073.1_prot_WP_005789619.1_2928	[gene=VU15_RS14885] [protein=/inference=EXISTENCE: similar to AA sequence:RefSeq:WP_008661200.1] [protein_id=WP_005789619.1] [location=3652665..3656219]	CP011073.1_prot_WP_005789619.1_2928	40	6.59621
10	71.27	71.27	87.92	87.08	79.58	lcl|NZ_CP011073.1_prot_WP_005784276.1_298	[gene=VU15_RS01515] [protein=/inference=EXISTENCE: similar to AA sequence:RefSeq:WP_005784276.1] [protein_id=WP_005784276.1] [location=397314..398756]	CP011073.1_prot_WP_005784276.1_298	154	1.33352e+07
11	68.93	68.93	61.24	50.31	43.38	lcl|NZ_CP011073.1_prot_WP_005786949.1_1593	[gene=VU15_RS08085] [protein=/inference=EXISTENCE: similar to AA sequence:RefSeq:WP_009292126.1] [protein_id=WP_005786949.1] [location=2064489..2067866]	CP011073.1_prot_WP_005786949.1_1593	35	4.77024
11	0	68.93	61.24	50.31	43.38	CAH07654.1	putative outer membrane protein [Bacteroides fragilis NCTC 9343] ID:60492879 QUERIES:BF1956	Bacteroides fragilis NCTC 9343	35	4.77024
12	66.8	66.8	70.44	61.32	58.35	lcl|NZ_CP011073.1_prot_WP_032572984.1_1334	[gene=VU15_RS06775] [protein=/inference=EXISTENCE: similar to AA sequence:RefSeq:WP_005795141.1] [protein_id=WP_032572984.1] [location=1721207..1724335]	CP011073.1_prot_WP_032572984.1_1334	51	12.5629
13	59.74	59.74	67.17	55.28	53.77	lcl|NZ_CP011073.1_prot_WP_005775782.1_879	[gene=VU15_RS04470] [protein=/inference=EXISTENCE: similar to AA sequence:RefSeq:WP_005775782.1] [protein_id=WP_005775782.1] [location=1161740..1163533]	CP011073.1_prot_WP_005775782.1_879	42	44.4878
14	57.07	57.07	48.33	46.36	45.57	lcl|NZ_CP011073.1_prot_WP_005784180.1_250	[gene=VU15_RS01270] [protein=/inference=EXISTENCE: similar to AA sequence:RefSeq:WP_005784180.1] [protein_id=WP_005784180.1] [location=complement(331322..334372)]	CP011073.1_prot_WP_005784180.1_250	35	7.11131
15	56.95	56.95	71.91	64.4	63.26	lcl|NZ_CP011073.1_prot_WP_005791539.1_3782	[gene=fusA] [protein=/inference=EXISTENCE: similar to AA sequence:RefSeq:WP_017141367.1; EF-G; promotes GTP-dependent translocation of the ribosome>] [protein_id=WP_005791539.1] [location=complement(4680980..4683097)]	CP011073.1_prot_WP_005791539.1_3782	48	34.2874
16	56.43	56.43	52.28	49.34	46.11	lcl|NZ_CP011073.1_prot_WP_005793737.1_2095	[gene=VU15_RS10640] [protein=/inference=EXISTENCE: similar to AA sequence:RefSeq:WP_002560174.1] [protein_id=WP_005793737.1] [location=complement(2662874..2664919)]	CP011073.1_prot_WP_005793737.1_2095	37	15.0157
17	55.13	55.13	86.79	86.79	86.19	lcl|NZ_CP011073.1_prot_WP_005785248.1_810	[gene=VU15_RS04125] [protein=/inference=EXISTENCE: similar to AA sequence:RefSeq:WP_008658781.1] [protein_id=WP_005785248.1] [location=complement(1068363..1069364)]	CP011073.1_prot_WP_005785248.1_810	74	53366
18	54.16	54.16	76.5	76.5	74.56	lcl|NZ_CP011073.1_prot_WP_005788554.1_2427	[gene=VU15_RS12355] [protein=/inference=EXISTENCE: similar to AA sequence:RefSeq:WP_005788554.1] [protein_id=WP_005788554.1] [location=complement(3060423..3061970)]	CP011073.1_prot_WP_005788554.1_2427	41	31.6803
19	50.31	50.31	68.63	60.94	50.83	lcl|NZ_CP011073.1_prot_WP_005788942.1_2609	[gene=VU15_RS13275] [protein=/inference=EXISTENCE: similar to AA sequence:RefSeq:WP_007753536.1] [protein_id=WP_005788942.1] [location=3276149..3278140]	CP011073.1_prot_WP_005788942.1_2609	33	15.4519
20	48.77	48.77	52.64	42.7	41.3	K2C1_HUMAN	K2C1_HUMAN		25	6.3862
20	0	48.77	52.64	42.7	41.3	1346343	keratin_1_Homo_sapiens		25	6.3862
21	48.72	48.72	62.53	53	43.6	lcl|NZ_CP011073.1_prot_WP_032572448.1_248	[gene=VU15_RS01260] [protein=/inference=EXISTENCE: similar to AA sequence:RefSeq:WP_010992000.1; catalyzes the hydrolysis of terminal beta-D-glucosyl resid>] [protein_id=WP_032572448.1] [location=complement(327387..329687)]	CP011073.1_prot_WP_032572448.1_248	27	9
22	47.9	47.9	83.92	83.92	81.35	lcl|NZ_CP011073.1_prot_WP_005785741.1_1019	[gene=eno] [protein=/inference=EXISTENCE: similar to AA sequence:RefSeq:WP_009291773.1; catalyzes the formation of phosphoenolpyruvate from 2-phos>] [protein_id=WP_005785741.1] [location=complement(1336244..1337533)]	CP011073.1_prot_WP_005785741.1_1019	96	1.10529e+06
23	47.17	47.17	51.76	41.1	38.88	lcl|NZ_CP011073.1_prot_WP_005793277.1_2408	[gene=VU15_RS12240] [protein=/inference=EXISTENCE: similar to AA sequence:RefSeq:WP_010993121.1] [protein_id=WP_005793277.1] [location=complement(3033024..3035588)]	CP011073.1_prot_WP_005793277.1_2408	27	3.51383
24	46.86	46.86	56.65	51.57	51.57	lcl|NZ_CP011073.1_prot_WP_005786503.1_1374	[gene=VU15_RS06975] [protein=/inference=EXISTENCE: similar to AA sequence:RefSeq:WP_008659370.1] [protein_id=WP_005786503.1] [location=complement(1768703..1770712)]	CP011073.1_prot_WP_005786503.1_1374	35	25.5609
25	46.7	46.7	72.84	70.81	63.2	lcl|NZ_CP011073.1_prot_WP_045899408.1_3797	[gene=tuf] [protein=/inference=EXISTENCE: similar to AA sequence:SwissProt:Q8A463.1; EF-Tu; promotes GTP-dependent binding of aminoacyl-tRNA to th>] [protein_id=WP_045899408.1] [location=complement(4699080..4700264)]	CP011073.1_prot_WP_045899408.1_3797	53	2871.98
26	45.55	45.55	60.9	56.72	44.36	lcl|NZ_CP011073.1_prot_WP_005783490.1_4135	[gene=sdhA] [protein=/inference=EXISTENCE: similar to AA sequence:RefSeq:WP_002558383.1; part of four member succinate dehydrogenase enzyme complex>] [protein_id=WP_005783490.1] [location=5157380..5159323]	CP011073.1_prot_WP_005783490.1_4135	28	16.2521
27	44.87	44.87	84.01	76.37	73.51	lcl|NZ_CP011073.1_prot_WP_005789299.1_2804	[gene=pgk] [protein=/inference=EXISTENCE: similar to AA sequence:RefSeq:WP_011203214.1; Converts 3-phospho-D-glycerate to 3-phospho-D-glyceroyl ph>] [protein_id=WP_005789299.1] [location=3505280..3506539]	CP011073.1_prot_WP_005789299.1_2804	45	263.897
28	44.44	44.44	86.29	80.65	77.42	lcl|NZ_CP011073.1_prot_WP_032573532.1_2742	[gene=gpmA] [protein=/inference=EXISTENCE: similar to AA sequence:SwissProt:Q5LAT7.1; 2,3-bisphosphoglycerate-dependent; catalyzes the interconvers>] [protein_id=WP_032573532.1] [location=complement(3443571..3444317)]	CP011073.1_prot_WP_032573532.1_2742	23	111.202
29	44.12	44.12	54.42	52.31	49.04	lcl|NZ_CP011073.1_prot_WP_005790735.1_3330	[gene=VU15_RS16935] [protein=/inference=EXISTENCE: similar to AA sequence:RefSeq:WP_005817439.1] [protein_id=WP_005790735.1] [location=complement(4142488..4144050)]	CP011073.1_prot_WP_005790735.1_3330	42	99
30	43.49	43.49	61.64	55.56	52.65	lcl|NZ_CP011073.1_prot_WP_008659068.1_1101	[gene=VU15_RS05595] [protein=/inference=EXISTENCE: similar to AA sequence:RefSeq:WP_014298445.1] [protein_id=WP_008659068.1] [location=complement(1432614..1433750)]	CP011073.1_prot_WP_008659068.1_1101	37	221.754
31	42.77	42.77	69.29	62.71	61.24	lcl|NZ_CP011073.1_prot_WP_005798671.1_2593	[gene=VU15_RS13195] [protein=/inference=EXISTENCE: similar to AA sequence:RefSeq:WP_005815165.1; catalyzes the formation of fructose 1,6-bisphosphate from >] [protein_id=WP_005798671.1] [location=complement(3251123..3252766)]	CP011073.1_prot_WP_005798671.1_2593	33	36.6494
32	41.28	41.28	59.54	55.39	54.98	lcl|NZ_CP011073.1_prot_WP_005786444.1_1337	[gene=VU15_RS06790] [protein=/inference=EXISTENCE: similar to AA sequence:RefSeq:WP_005795136.1] [protein_id=WP_005786444.1] [location=complement(1727874..1729322)]	CP011073.1_prot_WP_005786444.1_1337	37	214.443
33	41.11	41.11	64.35	56.86	52.1	lcl|NZ_CP011073.1_prot_WP_032496705.1_1252	[gene=VU15_RS06365] [protein=/inference=EXISTENCE: similar to AA sequence:RefSeq:WP_005786307.1] [protein_id=WP_032496705.1] [location=complement(1619515..1621158)]	CP011073.1_prot_WP_032496705.1_1252	32	17.9574
34	40.7	40.7	59.09	52.57	51.38	lcl|NZ_CP011073.1_prot_WP_005801676.1_249	[gene=VU15_RS01265] [protein=/inference=EXISTENCE: similar to AA sequence:RefSeq:WP_005796637.1] [protein_id=WP_005801676.1] [location=complement(329790..331310)]	CP011073.1_prot_WP_005801676.1_249	24	10.5478
35	40.64	40.64	44.43	39.94	39.01	lcl|NZ_CP011073.1_prot_WP_005786570.1_1408	[gene=VU15_RS07145] [protein=/inference=EXISTENCE: similar to AA sequence:RefSeq:WP_007560371.1] [protein_id=WP_005786570.1] [location=1809635..1811575]	CP011073.1_prot_WP_005786570.1_1408	22	3.64159
36	40.54	40.54	70.29	60.09	58.05	lcl|NZ_CP011073.1_prot_WP_005785453.1_908	[gene=VU15_RS04615] [protein=/inference=EXISTENCE: similar to AA sequence:RefSeq:WP_005785453.1] [protein_id=WP_005785453.1] [location=1203637..1204962]	CP011073.1_prot_WP_005785453.1_908	26	16.1133
37	40.3	40.3	56.92	43.64	42.51	lcl|NZ_CP011073.1_prot_WP_005791373.1_3927	[gene=VU15_RS20065] [protein=/inference=EXISTENCE: similar to AA sequence:RefSeq:WP_005822256.1] [protein_id=WP_005791373.1] [location=4843948..4846074]	CP011073.1_prot_WP_005791373.1_3927	22	3.1402
38	39.22	39.22	74.25	73.35	65.87	lcl|NZ_CP011073.1_prot_WP_005798895.1_2898	[gene=VU15_RS14735] [protein=/inference=EXISTENCE: similar to AA sequence:RefSeq:WP_013547273.1; catalyzes the formation of glycerone phosphate and glycera>] [protein_id=WP_005798895.1] [location=complement(3600545..3601549)]	CP011073.1_prot_WP_005798895.1_2898	51	8857.67
39	39.19	39.19	60.81	52.11	42.84	lcl|NZ_CP011073.1_prot_WP_008658876.1_911	[gene=VU15_RS04630] [protein=/inference=EXISTENCE: similar to AA sequence:RefSeq:WP_008768024.1] [protein_id=WP_008658876.1] [location=1206964..1209102]	CP011073.1_prot_WP_008658876.1_911	26	9
40	39.1	39.1	48.23	42.92	35.69	lcl|NZ_CP011073.1_prot_WP_032595718.1_1350	[gene=VU15_RS06855] [protein=/inference=EXISTENCE: similar to AA sequence:RefSeq:WP_005819279.1] [protein_id=WP_032595718.1] [location=1743952..1745988]	CP011073.1_prot_WP_032595718.1_1350	20	4.47136
41	39.04	39.04	82.48	82.48	80.14	lcl|NZ_CP011073.1_prot_WP_005786117.1_1150	[gene=VU15_RS05845] [protein=/inference=EXISTENCE: similar to AA sequence:RefSeq:WP_010992441.1; catalyzes the formation of L-methionine and acetate from O>] [protein_id=WP_005786117.1] [location=1494991..1496277]	CP011073.1_prot_WP_005786117.1_1150	29	80.8547
42	38.83	38.83	61.37	45.95	44.67	CAH07655.1	conserved hypothetical protein [Bacteroides fragilis NCTC 9343] ID:60492880 QUERIES:BF1957	Bacteroides fragilis NCTC 9343	26	6.8476
43	38.59	38.59	64.3	52.11	48.56	lcl|NZ_CP011073.1_prot_WP_032574030.1_3611	[gene=VU15_RS18385] [protein=/inference=EXISTENCE: similar to AA sequence:RefSeq:WP_002562366.1] [protein_id=WP_032574030.1] [location=complement(4504202..4505557)]	CP011073.1_prot_WP_032574030.1_3611	28	18.5129
44	38.08	38.08	55.24	55.24	51.9	lcl|NZ_CP011073.1_prot_WP_005784472.1_397	[gene=VU15_RS02030] [protein=/inference=EXISTENCE: similar to AA sequence:RefSeq:WP_005784472.1] [protein_id=WP_005784472.1] [location=complement(512738..513370)]	CP011073.1_prot_WP_005784472.1_397	45	316227
45	37.47	37.47	77.14	77.14	75.87	lcl|NZ_CP011073.1_prot_WP_005797148.1_4157	[gene=VU15_RS21265] [protein=/inference=EXISTENCE: similar to AA sequence:RefSeq:WP_011203747.1] [protein_id=WP_005797148.1] [location=complement(5181879..5182826)]	CP011073.1_prot_WP_005797148.1_4157	30	243.844
46	37.27	37.27	96.41	94.42	94.42	lcl|NZ_CP011073.1_prot_WP_005791115.1_3492	[gene=VU15_RS17750] [protein=/inference=EXISTENCE: similar to AA sequence:RefSeq:WP_005833347.1] [protein_id=WP_005791115.1] [location=complement(4353465..4354220)]	CP011073.1_prot_WP_005791115.1_3492	48	18477.5
47	36.2	36.2	42.92	38.43	28.75	lcl|NZ_CP011073.1_prot_WP_032537807.1_513	[gene=VU15_RS02620] [protein=/inference=EXISTENCE: similar to AA sequence:RefSeq:WP_008769368.1] [protein_id=WP_032537807.1] [location=complement(648672..651617)]	CP011073.1_prot_WP_032537807.1_513	19	1.91263
48	36.06	36.06	69.16	67.91	65.11	lcl|NZ_CP011073.1_prot_WP_011202007.1_299	[gene=VU15_RS01520] [protein=/inference=EXISTENCE: similar to AA sequence:RefSeq:WP_005796568.1; catalyzes the formation of glutamate from glutamine] [protein_id=WP_011202007.1] [location=398772..399737]	CP011073.1_prot_WP_011202007.1_299	57	11363.6
49	36.03	36.03	85.62	85.62	82.61	lcl|NZ_CP011073.1_prot_WP_005790557.1_3248	[gene=VU15_RS16520] [protein=/inference=EXISTENCE: similar to AA sequence:RefSeq:WP_005781179.1] [protein_id=WP_005790557.1] [location=4047892..4048791]	CP011073.1_prot_WP_005790557.1_3248	31	334.982
50	35.97	35.97	47.08	36.7	36.4	lcl|NZ_CP011073.1_prot_WP_032596053.1_2704	[gene=VU15_RS13750] [protein=/inference=EXISTENCE: similar to AA sequence:RefSeq:WP_005789186.1] [protein_id=WP_032596053.1] [location=3389360..3391414]	CP011073.1_prot_WP_032596053.1_2704	18	3.73151
51	35.8	35.8	60.95	50.73	47.45	lcl|NZ_CP011073.1_prot_WP_005813403.1_524	[gene=VU15_RS02675] [protein=/inference=EXISTENCE: similar to AA sequence:RefSeq:WP_005813403.1; catalyzes the formation of malate from fumerate] [protein_id=WP_005813403.1] [location=674562..676208]	CP011073.1_prot_WP_005813403.1_524	19	3.56132
52	35.57	35.57	69.7	65.76	59.7	lcl|NZ_CP011073.1_prot_WP_005782229.1_3754	[gene=VU15_RS19155] [protein=/inference=EXISTENCE: similar to AA sequence:RefSeq:WP_006848810.1] [protein_id=WP_005782229.1] [location=complement(4666576..4667568)]	CP011073.1_prot_WP_005782229.1_3754	19	23.041
53	35.33	35.33	71.24	52.51	46.62	lcl|NZ_CP011073.1_prot_WP_005794652.1_1657	[gene=VU15_RS08405] [protein=/inference=EXISTENCE: similar to AA sequence:RefSeq:WP_005787102.1] [protein_id=WP_005794652.1] [location=complement(2141920..2143299)]	CP011073.1_prot_WP_005794652.1_1657	19	5.89779
53	0	35.33	71.24	52.51	46.62	BAD48703.1	hypothetical protein BF1955 [Bacteroides fragilis YCH46] ID:52216110 QUERIES:BAD48703.1	Bacteroides fragilis YCH46	19	5.89779
53	0	35.33	71.24	52.51	46.62	CAH07722.1	hypothetical protein BF9343_1941 [Bacteroides fragilis NCTC 9343] ID:60492946 QUERIES:BF9343_1941;CAH07722.1	Bacteroides fragilis NCTC 9343	19	5.89779
53	0	35.33	71.24	52.51	46.62	CBW22514.1	hypothetical protein BF638R_1992 [Bacteroides fragilis 638R] ID:301162967 QUERIES:BF638R_1992;CBW22514.1	Bacteroides fragilis 638R	19	5.89779
53	0	35.33	71.24	52.51	46.62	EIK40238.1	hypothetical protein HMPREF1055_00974 [Bacteroides fragilis CL07T00C01] ID:387778142 QUERIES:EIK40238.1	Bacteroides fragilis CL07T00C01	19	5.89779
53	0	35.33	71.24	52.51	46.62	EIY46045.1	hypothetical protein HMPREF1067_02957 [Bacteroides fragilis CL03T12C07] ID:392652384 QUERIES:EIY46045.1	Bacteroides fragilis CL03T12C07	19	5.89779
53	0	35.33	71.24	52.51	46.62	EIY48700.1	hypothetical protein HMPREF1066_01910 [Bacteroides fragilis CL03T00C08] ID:392655054 QUERIES:EIY48700.1	Bacteroides fragilis CL03T00C08	19	5.89779
53	0	35.33	71.24	52.51	46.62	EIY96061.1	hypothetical protein HMPREF1056_01949 [Bacteroides fragilis CL07T12C05] ID:392702917 QUERIES:EIY96061.1	Bacteroides fragilis CL07T12C05	19	5.89779
53	0	35.33	71.24	52.51	46.62	EXY41196.1	hypothetical protein M117_1792 [Bacteroides fragilis str. 3774 T13] ID:595934896 QUERIES:EXY41196.1	Bacteroides fragilis str. 3774 T13	19	5.89779
53	0	35.33	71.24	52.51	46.62	EXY60741.1	hypothetical protein M111_1714 [Bacteroides fragilis str. 3986T(B)10] ID:595963688 QUERIES:EXY60741.1	Bacteroides fragilis str. 3986T(B)10	19	5.89779
53	0	35.33	71.24	52.51	46.62	EXY70335.1	hypothetical protein M083_1980 [Bacteroides fragilis str. 3986 T(B)9] ID:595978509 QUERIES:EXY70335.1	Bacteroides fragilis str. 3986 T(B)9	19	5.89779
53	0	35.33	71.24	52.51	46.62	EXY90854.1	hypothetical protein M125_2444 [Bacteroides fragilis str. 3998T(B)3] ID:596005618 QUERIES:EXY90854.1	Bacteroides fragilis str. 3998T(B)3	19	5.89779
53	0	35.33	71.24	52.51	46.62	EXY95751.1	hypothetical protein M081_2103 [Bacteroides fragilis str. 3998 T(B) 4] ID:596012031 QUERIES:EXY95751.1	Bacteroides fragilis str. 3998 T(B) 4	19	5.89779
53	0	35.33	71.24	52.51	46.62	EXZ00656.1	hypothetical protein M074_1923 [Bacteroides fragilis str. DS-166] ID:596018532 QUERIES:EXZ00656.1	Bacteroides fragilis str. DS-166	19	5.89779
53	0	35.33	71.24	52.51	46.62	EXZ10179.1	hypothetical protein M073_1844 [Bacteroides fragilis str. DS-71] ID:596031264 QUERIES:EXZ10179.1	Bacteroides fragilis str. DS-71	19	5.89779
53	0	35.33	71.24	52.51	46.62	EXZ14312.1	hypothetical protein M071_1769 [Bacteroides fragilis str. Ds-233] ID:596036996 QUERIES:EXZ14312.1	Bacteroides fragilis str. Ds-233	19	5.89779
53	0	35.33	71.24	52.51	46.62	EXZ19497.1	hypothetical protein M067_2067 [Bacteroides fragilis str. J-143-4] ID:596045013 QUERIES:EXZ19497.1	Bacteroides fragilis str. J-143-4	19	5.89779
53	0	35.33	71.24	52.51	46.62	EXZ28785.1	hypothetical protein M136_2001 [Bacteroides fragilis str. S36L11] ID:596059155 QUERIES:EXZ28785.1	Bacteroides fragilis str. S36L11	19	5.89779
53	0	35.33	71.24	52.51	46.62	EXZ63954.1	hypothetical protein M107_1514 [Bacteroides fragilis str. 3725 D9(v)] ID:596100061 QUERIES:EXZ63954.1	Bacteroides fragilis str. 3725 D9(v)	19	5.89779
53	0	35.33	71.24	52.51	46.62	EXZ83673.1	hypothetical protein M069_2118 [Bacteroides fragilis str. B1 (UDC16-1)] ID:596123401 QUERIES:EXZ83673.1	Bacteroides fragilis str. B1 (UDC16-1)	19	5.89779
53	0	35.33	71.24	52.51	46.62	EXZ94816.1	hypothetical protein M065_2777 [Bacteroides fragilis str. Korea 419] ID:596138150 QUERIES:EXZ94816.1	Bacteroides fragilis str. Korea 419	19	5.89779
53	0	35.33	71.24	52.51	46.62	EYA00521.1	hypothetical protein M087_1838 [Bacteroides fragilis str. S23 R14] ID:596145683 QUERIES:EYA00521.1	Bacteroides fragilis str. S23 R14	19	5.89779
53	0	35.33	71.24	52.51	46.62	EYA28040.1	hypothetical protein M106_2904 [Bacteroides fragilis str. 1009-4-F #10] ID:596177656 QUERIES:EYA28040.1	Bacteroides fragilis str. 1009-4-F #10	19	5.89779
53	0	35.33	71.24	52.51	46.62	EYA33818.1	hypothetical protein M105_2414 [Bacteroides fragilis str. 1009-4-F #7] ID:596183873 QUERIES:EYA33818.1	Bacteroides fragilis str. 1009-4-F #7	19	5.89779
53	0	35.33	71.24	52.51	46.62	EYA52719.1	hypothetical protein M114_1763 [Bacteroides fragilis str. 3986 N(B)22] ID:596205885 QUERIES:EYA52719.1	Bacteroides fragilis str. 3986 N(B)22	19	5.89779
53	0	35.33	71.24	52.51	46.62	EYA57418.1	hypothetical protein M112_1961 [Bacteroides fragilis str. 3986 T(B)13] ID:596211085 QUERIES:EYA57418.1	Bacteroides fragilis str. 3986 T(B)13	19	5.89779
53	0	35.33	71.24	52.51	46.62	EYA61463.1	hypothetical protein M070_1900 [Bacteroides fragilis str. A7 (UDC12-2)] ID:596215521 QUERIES:EYA61463.1	Bacteroides fragilis str. A7 (UDC12-2)	19	5.89779
53	0	35.33	71.24	52.51	46.62	EYA66711.1	hypothetical protein M139_1985 [Bacteroides fragilis str. S23L24] ID:596221857 QUERIES:EYA66711.1	Bacteroides fragilis str. S23L24	19	5.89779
53	0	35.33	71.24	52.51	46.62	EYA71491.1	hypothetical protein M132_1820 [Bacteroides fragilis str. S24L15] ID:596227561 QUERIES:EYA71491.1	Bacteroides fragilis str. S24L15	19	5.89779
53	0	35.33	71.24	52.51	46.62	EYA75907.1	hypothetical protein M133_1892 [Bacteroides fragilis str. S24L26] ID:596232624 QUERIES:EYA75907.1	Bacteroides fragilis str. S24L26	19	5.89779
53	0	35.33	71.24	52.51	46.62	EYA80185.1	hypothetical protein M134_2018 [Bacteroides fragilis str. S24L34] ID:596237571 QUERIES:EYA80185.1	Bacteroides fragilis str. S24L34	19	5.89779
53	0	35.33	71.24	52.51	46.62	EYA85716.1	hypothetical protein M137_2523 [Bacteroides fragilis str. S36L12] ID:596243768 QUERIES:EYA85716.1	Bacteroides fragilis str. S36L12	19	5.89779
53	0	35.33	71.24	52.51	46.62	EYA91173.1	hypothetical protein M135_2285 [Bacteroides fragilis str. S36L5] ID:596250060 QUERIES:EYA91173.1	Bacteroides fragilis str. S36L5	19	5.89779
53	0	35.33	71.24	52.51	46.62	EYA96184.1	hypothetical protein M141_1838 [Bacteroides fragilis str. S38L5] ID:596256039 QUERIES:EYA96184.1	Bacteroides fragilis str. S38L5	19	5.89779
53	0	35.33	71.24	52.51	46.62	EYB14024.1	hypothetical protein M140_1795 [Bacteroides fragilis str. S38L3] ID:596276513 QUERIES:EYB14024.1	Bacteroides fragilis str. S38L3	19	5.89779
53	0	35.33	71.24	52.51	46.62	EYB18926.1	hypothetical protein M066_2034 [Bacteroides fragilis str. I1345] ID:596282110 QUERIES:EYB18926.1	Bacteroides fragilis str. I1345	19	5.89779
53	0	35.33	71.24	52.51	46.62	EYE45385.1	hypothetical protein M138_1940 [Bacteroides fragilis str. S23L17] ID:598872039 QUERIES:EYE45385.1	Bacteroides fragilis str. S23L17	19	5.89779
53	0	35.33	71.24	52.51	46.62	EYE68105.1	hypothetical protein M113_1954 [Bacteroides fragilis str. 3986 N3] ID:598896223 QUERIES:EYE68105.1	Bacteroides fragilis str. 3986 N3	19	5.89779
53	0	35.33	71.24	52.51	46.62	KER47895.1	hypothetical protein HR50_20680 [Bacteroides fragilis] ID:663452374 QUERIES:HR50_20680;KER47895.1	Bacteroides fragilis	19	5.89779
53	0	35.33	71.24	52.51	46.62	WP_005787102.1	MULTISPECIES: hypothetical protein [Bacteroides] ID:492242930 QUERIES:WP_005787102.1	Bacteroides	19	5.89779
53	0	35.33	71.24	52.51	46.62	YP_099237.1	hypothetical protein [Bacteroides fragilis YCH46] ID:53713245 QUERIES:BF1955	Bacteroides fragilis YCH46	19	5.89779
54	34.91	34.91	43.05	32.81	29.46	lcl|NZ_CP011073.1_prot_WP_005783920.1_131	[gene=VU15_RS00655] [protein=/inference=EXISTENCE: similar to AA sequence:RefSeq:WP_005813807.1] [protein_id=WP_005783920.1] [location=152801..155848]	CP011073.1_prot_WP_005783920.1_131	19	1.63665
55	34.79	34.79	79.91	71.43	71.43	lcl|NZ_CP011073.1_prot_WP_005786956.1_1596	[gene=VU15_RS08100] [protein=/inference=EXISTENCE: similar to AA sequence:RefSeq:WP_005819773.1] [protein_id=WP_005786956.1] [location=complement(2070751..2071425)]	CP011073.1_prot_WP_005786956.1_1596	43	28941.7
56	34.35	34.35	40.43	34.91	30.46	lcl|NZ_CP011073.1_prot_WP_032572828.1_1138	[gene=VU15_RS05780] [protein=/inference=EXISTENCE: similar to AA sequence:RefSeq:WP_004308785.1] [protein_id=WP_032572828.1] [location=complement(1478123..1480351)]	CP011073.1_prot_WP_032572828.1_1138	20	3.41006
57	33.96	33.96	71.9	58.61	55.89	lcl|NZ_CP011073.1_prot_WP_005787927.1_2108	[gene=VU15_RS10705] [protein=/inference=EXISTENCE: similar to AA sequence:RefSeq:WP_005777888.1] [protein_id=WP_005787927.1] [location=complement(2681316..2682311)]	CP011073.1_prot_WP_005787927.1_2108	28	64.7933
58	33.83	33.83	39.95	20.29	20.29	lcl|NZ_CP011073.1_prot_WP_005785443.1_903	[gene=secA] [protein=/inference=EXISTENCE: similar to AA sequence:RefSeq:WP_005775809.1; functions in protein export; can interact with acidic memb>] [protein_id=WP_005785443.1] [location=complement(1194790..1198119)]	CP011073.1_prot_WP_005785443.1_903	19	1.04108
59	33.8	33.8	52.22	51.84	49.9	lcl|NZ_CP011073.1_prot_WP_005780626.1_2888	[gene=VU15_RS14685] [protein=/inference=EXISTENCE: similar to AA sequence:RefSeq:WP_009128927.1] [protein_id=WP_005780626.1] [location=3587929..3589482]	CP011073.1_prot_WP_005780626.1_2888	24	11.5893
60	33.74	33.74	47.55	42.16	35.58	K1C10_HUMAN	K1C10_HUMAN		19	14.0859
60	0	33.74	48.29	42.81	36.13	40354192	keratin_10_Homo_sapiens		19	14.0859
61	33.45	33.45	84.98	78.54	75.11	lcl|NZ_CP011073.1_prot_WP_005790952.1_3396	[gene=VU15_RS17270] [protein=/inference=EXISTENCE: similar to AA sequence:SwissProt:Q9AE24.2] [protein_id=WP_005790952.1] [location=complement(4237737..4238438)]	CP011073.1_prot_WP_005790952.1_3396	35	1310.13
62	33.06	33.06	70.13	61.41	57.38	lcl|NZ_CP011073.1_prot_WP_005786245.1_1225	[gene=VU15_RS06230] [protein=/inference=EXISTENCE: similar to AA sequence:RefSeq:WP_005776253.1] [protein_id=WP_005786245.1] [location=1585796..1586692]	CP011073.1_prot_WP_005786245.1_1225	29	561.341
63	33.03	33.03	60.07	53.01	48.36	lcl|NZ_CP011073.1_prot_WP_005786230.1_1218	[gene=VU15_RS06195] [protein=/inference=EXISTENCE: similar to AA sequence:RefSeq:WP_005819128.1] [protein_id=WP_005786230.1] [location=1573691..1575436]	CP011073.1_prot_WP_005786230.1_1218	25	5.68344
64	32.01	32.01	78.18	61.21	58.48	lcl|NZ_CP011073.1_prot_WP_005791746.1_3545	[gene=VU15_RS18040] [protein=/inference=EXISTENCE: similar to AA sequence:RefSeq:WP_009037828.1] [protein_id=WP_005791746.1] [location=complement(4421026..4422018)]	CP011073.1_prot_WP_005791746.1_3545	27	32.246
65	31.94	31.94	71.91	59.78	48.76	lcl|NZ_CP011073.1_prot_WP_005790898.1_3364	[gene=VU15_RS17105] [protein=/inference=EXISTENCE: similar to AA sequence:SwissProt:Q64PM7.1] [protein_id=WP_005790898.1] [location=4197558..4198895]	CP011073.1_prot_WP_005790898.1_3364	18	15.3789
66	31.75	31.75	29.02	15.37	13.71	lcl|NZ_CP011073.1_prot_WP_032572583.1_647	[gene=VU15_RS03300] [protein=/inference=EXISTENCE: similar to AA sequence:RefSeq:WP_011202133.1] [protein_id=WP_032572583.1] [location=840955..846735]	CP011073.1_prot_WP_032572583.1_647	16	0.517171
67	31.55	31.55	63.09	52.99	45.15	lcl|NZ_CP011073.1_prot_WP_005791942.1_4074	[gene=VU15_RS20815] [protein=/inference=EXISTENCE: similar to AA sequence:RefSeq:WP_007747758.1] [protein_id=WP_005791942.1] [location=complement(5067061..5068518)]	CP011073.1_prot_WP_005791942.1_4074	16	4.3367
68	31.2	31.2	87.18	86.67	86.67	lcl|NZ_CP011073.1_prot_WP_005800555.1_1460	[gene=VU15_RS07410] [protein=/inference=EXISTENCE: similar to AA sequence:SwissProt:Q5LED3.1] [protein_id=WP_005800555.1] [location=complement(1902877..1903464)]	CP011073.1_prot_WP_005800555.1_1460	18	186.382
69	30.61	30.61	55.21	55.21	51.84	lcl|NZ_CP011073.1_prot_WP_005784451.1_387	[gene=VU15_RS01980] [protein=/inference=EXISTENCE: similar to AA sequence:RefSeq:WP_005823022.1] [protein_id=WP_005784451.1] [location=494435..495415]	CP011073.1_prot_WP_005784451.1_387	21	32.5982
70	30.31	30.31	89.21	72.66	65.83	lcl|NZ_CP011073.1_prot_WP_005791748.1_3546	[gene=VU15_RS18045] [protein=/inference=EXISTENCE: similar to AA sequence:RefSeq:WP_005814469.1] [protein_id=WP_005791748.1] [location=complement(4422142..4422978)]	CP011073.1_prot_WP_005791748.1_3546	39	1273.27
71	30.07	30.07	32.78	25.15	21.65	lcl|NZ_CP011073.1_prot_WP_032556818.1_1947	[gene=VU15_RS09870] [protein=/inference=EXISTENCE: similar to AA sequence:RefSeq:WP_005793950.1] [protein_id=WP_032556818.1] [location=2490132..2493557]	CP011073.1_prot_WP_032556818.1_1947	15	1.25864
72	30.02	30.02	39.76	28.78	25.12	lcl|NZ_CP011073.1_prot_WP_005788108.1_2252	[gene=VU15_RS11460] [protein=/inference=EXISTENCE: similar to AA sequence:RefSeq:WP_005931395.1] [protein_id=WP_005788108.1] [location=complement(2846857..2849319)]	CP011073.1_prot_WP_005788108.1_2252	16	1.4879
73	30	30	53.19	42.95	40.1	lcl|NZ_CP011073.1_prot_WP_005790466.1_3196	[gene=VU15_RS16260] [protein=/inference=EXISTENCE: similar to AA sequence:RefSeq:WP_005817263.1] [protein_id=WP_005790466.1] [location=complement(3987934..3989724)]	CP011073.1_prot_WP_005790466.1_3196	16	1.98538
74	29.93	29.93	32.08	23.63	19.17	lcl|NZ_CP011073.1_prot_WP_005791181.1_4019	[gene=VU15_RS20535] [protein=/inference=EXISTENCE: similar to AA sequence:RefSeq:WP_009293084.1] [protein_id=WP_005791181.1] [location=4980850..4983873]	CP011073.1_prot_WP_005791181.1_4019	15	2.01995
75	29.82	29.82	45.28	42.45	39.06	lcl|NZ_CP011073.1_prot_WP_032573021.1_1335	[gene=VU15_RS06780] [protein=/inference=EXISTENCE: similar to AA sequence:RefSeq:WP_005816884.1] [protein_id=WP_032573021.1] [location=1724443..1726035]	CP011073.1_prot_WP_032573021.1_1335	19	9
76	29.64	29.66	37.69	20.25	18.53	lcl|NZ_CP011073.1_prot_WP_032573166.1_1827	[gene=VU15_RS09265] [protein=/inference=EXISTENCE: similar to AA sequence:RefSeq:WP_008768695.1] [protein_id=WP_032573166.1] [location=2336113..2339418]	CP011073.1_prot_WP_032573166.1_1827	15	1.01534
77	29.22	29.22	62.78	52.85	52.36	lcl|NZ_CP011073.1_prot_WP_005787888.1_2098	[gene=VU15_RS10655] [protein=/inference=EXISTENCE: similar to AA sequence:RefSeq:WP_005787888.1] [protein_id=WP_005787888.1] [location=2670546..2671757]	CP011073.1_prot_WP_005787888.1_2098	20	9
78	28.89	28.89	47.67	45.77	44.56	lcl|NZ_CP011073.1_prot_WP_005789735.1_2980	[gene=VU15_RS15145] [protein=/inference=EXISTENCE: similar to AA sequence:RefSeq:WP_005780794.1; catalyzes the formation of acetate from pyruvate] [protein_id=WP_005789735.1] [location=3725081..3726820]	CP011073.1_prot_WP_005789735.1_2980	18	6.19686
79	28.6	28.6	71.64	68.16	62.69	lcl|NZ_CP011073.1_prot_WP_005791575.1_3755	[gene=VU15_RS19160] [protein=/inference=EXISTENCE: similar to AA sequence:RefSeq:WP_018667875.1] [protein_id=WP_005791575.1] [location=complement(4667580..4668185)]	CP011073.1_prot_WP_005791575.1_3755	27	1177.77
80	28.31	28.31	48.25	45.69	43.59	lcl|NZ_CP011073.1_prot_WP_005786201.1_1202	[gene=VU15_RS06115] [protein=/inference=EXISTENCE: similar to AA sequence:RefSeq:WP_005800787.1] [protein_id=WP_005786201.1] [location=complement(1558911..1560200)]	CP011073.1_prot_WP_005786201.1_1202	22	14.5707
81	28.22	28.22	65.14	64.86	57.43	lcl|NZ_CP011073.1_prot_WP_010993259.1_2741	[gene=VU15_RS13940] [protein=/inference=EXISTENCE: similar to AA sequence:RefSeq:WP_005821140.1; catalyzes the formation of glycerone phosphate and D-glyce>] [protein_id=WP_010993259.1] [location=complement(3442360..3443412)]	CP011073.1_prot_WP_010993259.1_2741	37	643.947
82	28.17	28.17	55.36	38.21	35.09	lcl|NZ_CP011073.1_prot_WP_005784203.1_262	[gene=VU15_RS01335] [protein=/inference=EXISTENCE: similar to AA sequence:RefSeq:WP_007755582.1] [protein_id=WP_005784203.1] [location=349258..350799]	CP011073.1_prot_WP_005784203.1_262	14	2.76494
83	28	28	43.37	43.37	43.37	lcl|NZ_CP011073.1_prot_WP_005786125.1_1153	[gene=VU15_RS05860] [protein=/inference=EXISTENCE: similar to AA sequence:RefSeq:WP_005795502.1] [protein_id=WP_005786125.1] [location=complement(1498251..1498841)]	CP011073.1_prot_WP_005786125.1_1153	33	6.30957e+10
84	27.08	27.08	62.1	56.99	45.16	lcl|NZ_CP011073.1_prot_WP_005786560.1_1403	[gene=VU15_RS07120] [protein=/inference=EXISTENCE: similar to AA sequence:RefSeq:WP_005776469.1] [protein_id=WP_005786560.1] [location=1803623..1804741]	CP011073.1_prot_WP_005786560.1_1403	16	10.053
85	27.08	27.08	45.16	35.48	35.48	lcl|NZ_CP011073.1_prot_WP_005787491.1_1864	[gene=VU15_RS09450] [protein=/inference=EXISTENCE: similar to AA sequence:SwissProt:Q5LD82.1; produces ATP from ADP in the presence of a proton gradient ac>] [protein_id=WP_005787491.1] [location=2383413..2384996]	CP011073.1_prot_WP_005787491.1_1864	15	2.72759
86	26.73	26.73	77.36	71.7	60.06	lcl|NZ_CP011073.1_prot_WP_005786931.1_1582	[gene=VU15_RS08030] [protein=/inference=EXISTENCE: similar to AA sequence:RefSeq:WP_008768428.1] [protein_id=WP_005786931.1] [location=complement(2049095..2050051)]	CP011073.1_prot_WP_005786931.1_1582	16	9
86	0	26.73	77.36	71.7	60.06	CAH07642.1	putative glycerate dehydrogenase [Bacteroides fragilis NCTC 9343] ID:60492867 QUERIES:BF1944	Bacteroides fragilis NCTC 9343	16	9
87	26.27	26.27	55.62	43.37	34.94	lcl|NZ_CP011073.1_prot_WP_005800449.1_1554	[gene=VU15_RS07890] [protein=/inference=EXISTENCE: similar to AA sequence:RefSeq:WP_005817178.1] [protein_id=WP_005800449.1] [location=2018874..2020370]	CP011073.1_prot_WP_005800449.1_1554	14	4.23299
88	26.21	26.21	62.57	51.29	51.29	lcl|NZ_CP011073.1_prot_WP_005787476.1_1857	[gene=VU15_RS09415] [protein=/inference=EXISTENCE: similar to AA sequence:RefSeq:WP_005777517.1] [protein_id=WP_005787476.1] [location=2378661..2380178]	CP011073.1_prot_WP_005787476.1_1857	19	5.6287
89	26.14	26.14	41.32	29.07	25.88	lcl|NZ_CP011073.1_prot_WP_009291681.1_857	[gene=VU15_RS04360] [protein=/inference=EXISTENCE: similar to AA sequence:RefSeq:WP_005813079.1] [protein_id=WP_009291681.1] [location=complement(1130429..1133248)]	CP011073.1_prot_WP_009291681.1_857	14	1.27585
90	25.97	25.97	67.05	60.51	60.51	lcl|NZ_CP011073.1_prot_WP_005791484.1_3813	[gene=ansB] [protein=/inference=EXISTENCE: similar to AA sequence:RefSeq:WP_005782137.1; catalyzes the formation of aspartate from asparagine, peri>] [protein_id=WP_005791484.1] [location=4720515..4721573]	CP011073.1_prot_WP_005791484.1_3813	21	114.478
91	25.92	27.9	32.83	25.64	22.1	lcl|NZ_CP011073.1_prot_WP_005796346.1_517	[gene=VU15_RS02640] [protein=/inference=EXISTENCE: similar to AA sequence:RefSeq:WP_011202099.1] [protein_id=WP_005796346.1] [location=658985..661783]	CP011073.1_prot_WP_005796346.1_517	13	1.18586
92	25.73	25.73	59.33	51.01	46.97	lcl|NZ_CP011073.1_prot_WP_005790474.1_3201	[gene=VU15_RS16285] [protein=/inference=EXISTENCE: similar to AA sequence:RefSeq:WP_007217307.1; converts 2-oxoglutarate to glutamate; in Escherichia coli >] [protein_id=WP_005790474.1] [location=3995503..3996840]	CP011073.1_prot_WP_005790474.1_3201	16	3.75794
93	25.5	25.5	38.92	19.56	17.56	lcl|NZ_CP011073.1_prot_WP_005789575.1_2906	[gene=VU15_RS14775] [protein=/inference=EXISTENCE: similar to AA sequence:RefSeq:WP_009292937.1] [protein_id=WP_005789575.1] [location=complement(3612853..3615861)]	CP011073.1_prot_WP_005789575.1_2906	13	0.873817
94	25.38	25.38	60.17	57.56	57.56	lcl|NZ_CP011073.1_prot_WP_005788150.1_2275	[gene=VU15_RS11575] [protein=/inference=EXISTENCE: similar to AA sequence:RefSeq:WP_005778195.1] [protein_id=WP_005788150.1] [location=complement(2875131..2876165)]	CP011073.1_prot_WP_005788150.1_2275	16	6.19686
95	25.28	25.28	57.88	56.78	56.78	lcl|NZ_CP011073.1_prot_WP_005790652.1_3295	[gene=VU15_RS16755] [protein=/inference=EXISTENCE: similar to AA sequence:RefSeq:WP_005790652.1] [protein_id=WP_005790652.1] [location=complement(4098589..4099410)]	CP011073.1_prot_WP_005790652.1_3295	24	1872.82
96	24.97	24.97	78.6	70.88	70.88	lcl|NZ_CP011073.1_prot_WP_005775707.1_817	[gene=VU15_RS04160] [protein=/inference=EXISTENCE: similar to AA sequence:RefSeq:WP_010536785.1] [protein_id=WP_005775707.1] [location=1084579..1085436]	CP011073.1_prot_WP_005775707.1_817	24	53.5559
97	24.65	24.65	77.27	76.62	74.68	lcl|NZ_CP011073.1_prot_WP_005789808.1_3012	[gene=VU15_RS15305] [protein=/inference=EXISTENCE: similar to AA sequence:RefSeq:WP_007748573.1] [protein_id=WP_005789808.1] [location=complement(3765024..3765488)]	CP011073.1_prot_WP_005789808.1_3012	26	1777.28
98	24.61	24.61	38.14	28.16	24.13	lcl|NZ_CP011073.1_prot_WP_014299158.1_2662	[gene=VU15_RS13540] [protein=/inference=EXISTENCE: similar to AA sequence:RefSeq:WP_005821015.1] [protein_id=WP_014299158.1] [location=3341384..3343549]	CP011073.1_prot_WP_014299158.1_2662	13	1.34188
99	24.6	24.6	32.06	21.82	20.22	lcl|NZ_CP011073.1_prot_WP_005796412.1_432	[gene=VU15_RS02210] [protein=/inference=EXISTENCE: similar to AA sequence:RefSeq:WP_008025257.1] [protein_id=WP_005796412.1] [location=565989..568424]	CP011073.1_prot_WP_005796412.1_432	12	1.08521
100	24.57	24.57	56.05	51.03	47.49	lcl|NZ_CP011073.1_prot_WP_005796541.1_321	[gene=VU15_RS01630] [protein=/inference=EXISTENCE: similar to AA sequence:RefSeq:WP_005778992.1] [protein_id=WP_005796541.1] [location=419929..420948]	CP011073.1_prot_WP_005796541.1_321	13	6.8476
101	24.56	24.56	82.27	77.3	77.3	lcl|NZ_CP011073.1_prot_WP_005793397.1_2317	[gene=VU15_RS11785] [protein=/inference=EXISTENCE: similar to AA sequence:RefSeq:WP_005793397.1] [protein_id=WP_005793397.1] [location=2921968..2922393]	CP011073.1_prot_WP_005793397.1_2317	41	5.99484e+06
102	24.54	24.54	56.51	41.68	36.07	lcl|NZ_CP011073.1_prot_WP_005796345.1_518	[gene=VU15_RS02645] [protein=/inference=EXISTENCE: similar to AA sequence:RefSeq:WP_014298225.1] [protein_id=WP_005796345.1] [location=661816..663315]	CP011073.1_prot_WP_005796345.1_518	13	2.16228
103	24.42	24.42	64.56	55.86	49.25	lcl|NZ_CP011073.1_prot_WP_032572478.1_368	[gene=VU15_RS01885] [protein=/inference=EXISTENCE: similar to AA sequence:RefSeq:WP_011202049.1] [protein_id=WP_032572478.1] [location=complement(468034..469035)]	CP011073.1_prot_WP_032572478.1_368	19	16.7828
104	24.38	24.38	34.18	28.47	24.21	lcl|NZ_CP011073.1_prot_WP_005793926.1_1973	[gene=VU15_RS10010] [protein=/inference=EXISTENCE: similar to AA sequence:RefSeq:WP_005793926.1] [protein_id=WP_005793926.1] [location=complement(2521153..2523621)]	CP011073.1_prot_WP_005793926.1_1973	13	1.51189
105	24.3	24.3	49.41	41.84	39.72	lcl|NZ_CP011073.1_prot_WP_005789791.1_3007	[gene=VU15_RS15280] [protein=/inference=EXISTENCE: similar to AA sequence:RefSeq:WP_005654390.1; catalyzes the formation of N6-(1,2,-dicarboxyethyl)-AMP fr>] [protein_id=WP_005789791.1] [location=complement(3758597..3759868)]	CP011073.1_prot_WP_005789791.1_3007	15	3.77058
106	24.09	24.09	63.98	61.49	48.45	lcl|NZ_CP011073.1_prot_WP_005791577.1_3753	[gene=VU15_RS19150] [protein=/inference=EXISTENCE: similar to AA sequence:RefSeq:WP_005782231.1] [protein_id=WP_005791577.1] [location=complement(4666087..4666572)]	CP011073.1_prot_WP_005791577.1_3753	14	250.189
107	24.01	24.01	42.94	35.94	30.35	lcl|NZ_CP011073.1_prot_WP_005790883.1_3353	[gene=VU15_RS17050] [protein=/inference=EXISTENCE: similar to AA sequence:RefSeq:WP_005790883.1; MDM; functions in conversion of succinate to propionate] [protein_id=WP_005790883.1] [location=complement(4180991..4183138)]	CP011073.1_prot_WP_005790883.1_3353	14	1.76605
108	24	24	52.02	52.02	52.02	TRYP_PIG	TRYP_PIG		97	3.83119e+10
109	23.92	23.92	48.3	45.58	45.58	lcl|NZ_CP011073.1_prot_WP_005795177.1_1301	[gene=VU15_RS06610] [protein=/inference=EXISTENCE: similar to AA sequence:RefSeq:WP_005795177.1] [protein_id=WP_005795177.1] [location=complement(1673138..1674463)]	CP011073.1_prot_WP_005795177.1_1301	14	10.2884
110	23.86	23.86	57.51	43.56	40.13	lcl|NZ_CP011073.1_prot_WP_005791757.1_3551	[gene=VU15_RS18070] [protein=/inference=EXISTENCE: similar to AA sequence:RefSeq:WP_010993569.1] [protein_id=WP_005791757.1] [location=complement(4426444..4427844)]	CP011073.1_prot_WP_005791757.1_3551	14	3.92388
111	23.75	23.75	57.84	46.44	39.51	lcl|NZ_CP011073.1_prot_WP_005791859.1_3607	[gene=VU15_RS18365] [protein=/inference=EXISTENCE: similar to AA sequence:RefSeq:WP_005811276.1; catalyzes the synthesis of xanthosine monophosphate by the>] [protein_id=WP_005791859.1] [location=complement(4498239..4499714)]	CP011073.1_prot_WP_005791859.1_3607	14	2.27455
112	23.7	23.7	60.17	52.65	49.58	lcl|NZ_CP011073.1_prot_WP_005797284.1_3659	[gene=VU15_RS18625] [protein=/inference=EXISTENCE: similar to AA sequence:RefSeq:WP_005797284.1] [protein_id=WP_005797284.1] [location=4542504..4543583]	CP011073.1_prot_WP_005797284.1_3659	16	18.307
112	0	23.7	60.17	52.65	49.58	lcl|NZ_CP011073.1_prot_WP_005797284.1_2831	[gene=VU15_RS14400] [protein=/inference=EXISTENCE: similar to AA sequence:RefSeq:WP_005797284.1] [protein_id=WP_005797284.1] [location=complement(3541792..3542871)]	CP011073.1_prot_WP_005797284.1_2831	16	18.307
113	23.64	23.64	58.66	52.79	51.68	lcl|NZ_CP011073.1_prot_WP_005786556.1_1401	[gene=VU15_RS07110] [protein=/inference=EXISTENCE: similar to AA sequence:RefSeq:WP_005795053.1] [protein_id=WP_005786556.1] [location=1801668..1802744]	CP011073.1_prot_WP_005786556.1_1401	21	18.307
114	23.52	23.52	61.06	61.06	57.69	lcl|NZ_CP011073.1_prot_WP_032574063.1_3779	[gene=VU15_RS19280] [protein=/inference=EXISTENCE: similar to AA sequence:RefSeq:WP_005675425.1] [protein_id=WP_032574063.1] [location=complement(4679331..4679957)]	CP011073.1_prot_WP_032574063.1_3779	18	114.478
115	23.37	23.37	51.95	41.42	41.42	lcl|NZ_CP011073.1_prot_WP_005782289.1_3683	[gene=VU15_RS18745] [protein=/inference=EXISTENCE: similar to AA sequence:RefSeq:WP_008661792.1] [protein_id=WP_005782289.1] [location=complement(4573865..4575178)]	CP011073.1_prot_WP_005782289.1_3683	12	2.59381
116	23.34	23.34	42.3	33.6	27.84	lcl|NZ_CP011073.1_prot_WP_032561732.1_3308	[gene=VU15_RS16825] [protein=/inference=EXISTENCE: similar to AA sequence:RefSeq:WP_008769936.1] [protein_id=WP_032561732.1] [location=complement(4111711..4113954)]	CP011073.1_prot_WP_032561732.1_3308	11	1.53958
117	23.29	23.29	37.69	30.84	28.48	lcl|NZ_CP011073.1_prot_WP_005791755.1_3550	[gene=VU15_RS18065] [protein=/inference=EXISTENCE: similar to AA sequence:SwissProt:Q5L8W2.1] [protein_id=WP_005791755.1] [location=complement(4424934..4426337)]	CP011073.1_prot_WP_005791755.1_3550	12	2.16228
118	23.25	23.25	41.03	27.01	25.81	lcl|NZ_CP011073.1_prot_WP_005803557.1_2067	[gene=VU15_RS10485] [protein=/inference=EXISTENCE: similar to AA sequence:RefSeq:WP_008761540.1] [protein_id=WP_005803557.1] [location=2632006..2633763]	CP011073.1_prot_WP_005803557.1_2067	13	1.97635
119	23.16	23.16	87.9	87.9	81.45	lcl|NZ_CP011073.1_prot_WP_005782165.1_3792	[gene=VU15_RS19345] [protein=/inference=EXISTENCE: similar to AA sequence:SwissProt:Q8A468.1] [protein_id=WP_005782165.1] [location=complement(4696020..4696394)]	CP011073.1_prot_WP_005782165.1_3792	33	77425.4
120	23.1	23.1	59.65	52.98	50.18	lcl|NZ_CP011073.1_prot_WP_005784668.1_509	[gene=VU15_RS02600] [protein=/inference=EXISTENCE: similar to AA sequence:RefSeq:WP_005926127.1] [protein_id=WP_005784668.1] [location=644621..645478]	CP011073.1_prot_WP_005784668.1_509	15	9
121	23.03	23.03	81.33	77.71	66.87	lcl|NZ_CP011073.1_prot_WP_005788597.1_2443	[gene=VU15_RS12435] [protein=/inference=EXISTENCE: similar to AA sequence:RefSeq:WP_007766398.1] [protein_id=WP_005788597.1] [location=complement(3079898..3080398)]	CP011073.1_prot_WP_005788597.1_2443	31	1177.77
122	23	23	53.62	46.11	37.8	lcl|NZ_CP011073.1_prot_WP_005787896.1_2099	[gene=VU15_RS10660] [protein=/inference=EXISTENCE: similar to AA sequence:RefSeq:WP_005787896.1] [protein_id=WP_005787896.1] [location=complement(2672106..2673227)]	CP011073.1_prot_WP_005787896.1_2099	12	7.03086
123	22.96	22.96	60.14	41.91	37.81	lcl|NZ_CP011073.1_prot_WP_005789195.1_2708	[gene=VU15_RS13770] [protein=/inference=EXISTENCE: similar to AA sequence:RefSeq:WP_005815035.1] [protein_id=WP_005789195.1] [location=3396897..3398216]	CP011073.1_prot_WP_005789195.1_2708	18	4.4117
124	22.92	22.92	89.42	75.66	71.96	lcl|NZ_CP011073.1_prot_WP_005791561.1_3765	[gene=VU15_RS19210] [protein=/inference=EXISTENCE: similar to AA sequence:RefSeq:WP_008645749.1] [protein_id=WP_005791561.1] [location=complement(4673184..4673753)]	CP011073.1_prot_WP_005791561.1_3765	17	350.119
125	22.92	22.92	34.7	31.33	29.58	lcl|NZ_CP011073.1_prot_WP_014299262.1_3011	[gene=VU15_RS15300] [protein=/inference=EXISTENCE: similar to AA sequence:RefSeq:WP_005802711.1] [protein_id=WP_014299262.1] [location=complement(3762880..3764931)]	CP011073.1_prot_WP_014299262.1_3011	13	1.15443
126	22.78	22.78	59.38	50	48.96	lcl|NZ_CP011073.1_prot_WP_005783570.1_4189	[gene=VU15_RS21425] [protein=/inference=EXISTENCE: similar to AA sequence:RefSeq:WP_008762794.1] [protein_id=WP_005783570.1] [location=5225531..5226109]	CP011073.1_prot_WP_005783570.1_4189	13	157.489
127	22.26	22.26	41.09	20.75	20.75	lcl|NZ_CP011073.1_prot_WP_005790956.1_3398	[gene=VU15_RS17280] [protein=/inference=EXISTENCE: similar to AA sequence:RefSeq:WP_009130606.1] [protein_id=WP_005790956.1] [location=complement(4240389..4242545)]	CP011073.1_prot_WP_005790956.1_3398	12	1.45609
128	22.24	22.24	64.62	47.25	41.1	lcl|NZ_CP011073.1_prot_WP_032572991.1_1349	[gene=VU15_RS06850] [protein=/inference=EXISTENCE: similar to AA sequence:RefSeq:WP_009291985.1] [protein_id=WP_032572991.1] [location=1742441..1743808]	CP011073.1_prot_WP_032572991.1_1349	14	14.5052
129	22.18	22.18	55.35	41.63	33.02	lcl|NZ_CP011073.1_prot_WP_005783655.1_4229	[gene=VU15_RS21625] [protein=/inference=EXISTENCE: similar to AA sequence:SwissProt:Q5LJ19.1] [protein_id=WP_005783655.1] [location=5267143..5268435]	CP011073.1_prot_WP_005783655.1_4229	13	6.10971
130	22.06	22.06	51.33	39.56	36.22	lcl|NZ_CP011073.1_prot_WP_005787198.1_1714	[gene=VU15_RS08695] [protein=/inference=EXISTENCE: similar to AA sequence:RefSeq:WP_010992828.1] [protein_id=WP_005787198.1] [location=2206864..2208216]	CP011073.1_prot_WP_005787198.1_1714	12	3.64159
131	21.74	21.74	66.84	64.25	61.14	lcl|NZ_CP011073.1_prot_WP_005785140.1_761	[gene=VU15_RS03870] [protein=/inference=EXISTENCE: similar to AA sequence:RefSeq:WP_005813167.1] [protein_id=WP_005785140.1] [location=complement(991601..992182)]	CP011073.1_prot_WP_005785140.1_761	10	11.1153
132	21.68	21.68	54.72	47.59	45.91	lcl|NZ_CP011073.1_prot_WP_005791488.1_3811	[gene=aspA] [protein=/inference=EXISTENCE: similar to AA sequence:RefSeq:WP_005791488.1; catalyzes the formation of fumarate from aspartate] [protein_id=WP_005791488.1] [location=complement(4717407..4718840)]	CP011073.1_prot_WP_005791488.1_3811	22	14.0859
133	21.57	21.57	66.44	60.9	60.55	lcl|NZ_CP011073.1_prot_WP_005787631.1_1930	[gene=VU15_RS09785] [protein=/inference=EXISTENCE: similar to AA sequence:RefSeq:WP_005777698.1] [protein_id=WP_005787631.1] [location=complement(2469850..2470719)]	CP011073.1_prot_WP_005787631.1_1930	15	12.1113
134	21.5	21.5	75.4	64.52	50.4	lcl|NZ_CP011073.1_prot_WP_005792012.1_3713	[gene=VU15_RS18920] [protein=/inference=EXISTENCE: similar to AA sequence:RefSeq:WP_010536417.1] [protein_id=WP_005792012.1] [location=complement(4620979..4621725)]	CP011073.1_prot_WP_005792012.1_3713	15	33.1455
135	21.46	21.46	39.61	25.65	25.65	lcl|NZ_CP011073.1_prot_WP_032556195.1_638	[gene=VU15_RS03255] [protein=/inference=EXISTENCE: similar to AA sequence:RefSeq:WP_005784863.1] [protein_id=WP_032556195.1] [location=complement(826829..828679)]	CP011073.1_prot_WP_032556195.1_638	12	0.798465
136	21.28	21.28	37.72	34.55	28.21	lcl|NZ_CP011073.1_prot_WP_032573125.1_1695	[gene=VU15_RS08600] [protein=/inference=EXISTENCE: similar to AA sequence:RefSeq:WP_010992817.1] [protein_id=WP_032573125.1] [location=2179676..2181571]	CP011073.1_prot_WP_032573125.1_1695	10	1.35195
137	21.27	21.27	34.66	20.24	18.08	lcl|NZ_CP011073.1_prot_WP_005787151.1_1694	[gene=VU15_RS08595] [protein=/inference=EXISTENCE: similar to AA sequence:RefSeq:WP_005819980.1] [protein_id=WP_005787151.1] [location=2176863..2179652]	CP011073.1_prot_WP_005787151.1_1694	11	1.02359
138	21.18	21.18	42.4	31.22	26.04	lcl|NZ_CP011073.1_prot_WP_005791956.1_4058	[gene=VU15_RS20735] [protein=/inference=EXISTENCE: similar to AA sequence:RefSeq:WP_005781776.1] [protein_id=WP_005791956.1] [location=complement(5043969..5045768)]	CP011073.1_prot_WP_005791956.1_4058	12	1.95521
139	21.17	21.17	43.32	41.31	37.28	lcl|NZ_CP011073.1_prot_WP_005796424.1_420	[gene=VU15_RS02150] [protein=/inference=EXISTENCE: similar to AA sequence:RefSeq:WP_005778650.1] [protein_id=WP_005796424.1] [location=548922..550115]	CP011073.1_prot_WP_005796424.1_420	12	3.48925
140	21.07	21.07	49.13	42.94	30.17	lcl|NZ_CP011073.1_prot_WP_005801225.1_863	[gene=VU15_RS04390] [protein=/inference=EXISTENCE: similar to AA sequence:RefSeq:WP_005801225.1] [protein_id=WP_005801225.1] [location=complement(1138434..1139987)]	CP011073.1_prot_WP_005801225.1_863	11	1.78256
141	20.93	20.93	42.14	29.21	29.21	lcl|NZ_CP011073.1_prot_WP_005785160.1_769	[gene=VU15_RS03910] [protein=/inference=EXISTENCE: similar to AA sequence:RefSeq:WP_005785160.1] [protein_id=WP_005785160.1] [location=complement(998685..1000310)]	CP011073.1_prot_WP_005785160.1_769	11	0.982884
142	20.73	20.73	45.06	31.16	25.8	lcl|NZ_CP011073.1_prot_WP_005803924.1_4013	[gene=VU15_RS20505] [protein=/inference=EXISTENCE: similar to AA sequence:RefSeq:WP_005791189.1] [protein_id=WP_005803924.1] [location=complement(4974982..4976775)]	CP011073.1_prot_WP_005803924.1_4013	14	2.47169
143	20.69	20.69	59	49.67	44	lcl|NZ_CP011073.1_prot_WP_005792036.1_3703	[gene=VU15_RS18870] [protein=/inference=EXISTENCE: similar to AA sequence:RefSeq:WP_005792036.1] [protein_id=WP_005792036.1] [location=complement(4604439..4605341)]	CP011073.1_prot_WP_005792036.1_3703	12	10.2884
144	20.57	20.57	49.9	43.58	40.33	lcl|NZ_CP011073.1_prot_WP_005786870.1_1553	[gene=VU15_RS07885] [protein=/inference=EXISTENCE: similar to AA sequence:RefSeq:WP_005808835.1; catalyzes the formation of D-ribulose 5-phosphate from 6-p>] [protein_id=WP_005786870.1] [location=2017384..2018859]	CP011073.1_prot_WP_005786870.1_1553	11	1.6827
145	20.5	20.5	70	62.86	59.29	lcl|NZ_CP011073.1_prot_WP_005783836.1_87	[gene=VU15_RS00435] [protein=/inference=EXISTENCE: similar to AA sequence:RefSeq:WP_005825984.1] [protein_id=WP_005783836.1] [location=complement(107665..108927)]	CP011073.1_prot_WP_005783836.1_87	15	9
146	20.49	20.49	68.53	60.96	60.96	lcl|NZ_CP011073.1_prot_WP_005783491.1_4136	[gene=VU15_RS21160] [protein=/inference=EXISTENCE: similar to AA sequence:RefSeq:WP_018711510.1] [protein_id=WP_005783491.1] [location=5159353..5160108]	CP011073.1_prot_WP_005783491.1_4136	15	28.2864
147	20.47	20.47	31.88	23.51	20.64	lcl|NZ_CP011073.1_prot_WP_005796226.1_624	[gene=VU15_RS03180] [protein=/inference=EXISTENCE: similar to AA sequence:RefSeq:WP_016269486.1] [protein_id=WP_005796226.1] [location=complement(809214..811832)]	CP011073.1_prot_WP_005796226.1_624	12	1.07332
148	20.43	20.43	30.13	22.01	20.24	lcl|NZ_CP011073.1_prot_WP_017142128.1_636	[gene=VU15_RS03240] [protein=/inference=EXISTENCE: similar to AA sequence:RefSeq:WP_017142128.1] [protein_id=WP_017142128.1] [location=complement(823710..825743)]	CP011073.1_prot_WP_017142128.1_636	11	1.23274
149	20.42	20.43	66.88	48.09	45.22	lcl|NZ_CP011073.1_prot_WP_005785154.1_766	[gene=VU15_RS03895] [protein=/inference=EXISTENCE: similar to AA sequence:SwissProt:Q5LH03.1; catalyzes the formation of (S)-2-(5-amino-1-(5-phospho-D-ribo>] [protein_id=WP_005785154.1] [location=complement(995779..996723)]	CP011073.1_prot_WP_005785154.1_766	11	5.70019
150	20.41	20.42	97.97	61.49	59.46	lcl|NZ_CP011073.1_prot_WP_045899405.1_3783	[gene=VU15_RS19300] [protein=/inference=EXISTENCE: similar to AA sequence:RefSeq:WP_007841178.1] [protein_id=WP_045899405.1] [location=complement(4683151..4683597)]	CP011073.1_prot_WP_045899405.1_3783	14	120.153
151	20.35	20.35	65.03	46.08	38.56	lcl|NZ_CP011073.1_prot_WP_008659922.1_1722	[gene=VU15_RS08735] [protein=/inference=EXISTENCE: similar to AA sequence:RefSeq:WP_009292180.1] [protein_id=WP_008659922.1] [location=2215825..2216745]	CP011073.1_prot_WP_008659922.1_1722	12	6.94328
152	20.27	20.27	34.72	33.13	26.79	lcl|NZ_CP011073.1_prot_WP_045899507.1_3108	[gene=VU15_RS15815] [protein=/inference=EXISTENCE: similar to AA sequence:RefSeq:WP_005790279.1; an AccC homodimer forms the biotin carboxylase subunit of >] [protein_id=WP_045899507.1] [location=3884510..3886024]	CP011073.1_prot_WP_045899507.1_3108	10	1.6827
153	20.26	20.26	74.77	62.39	52.75	lcl|NZ_CP011073.1_prot_WP_032573527.1_2733	[gene=VU15_RS13900] [protein=/inference=EXISTENCE: similar to AA sequence:RefSeq:WP_008769632.1] [protein_id=WP_032573527.1] [location=complement(3425844..3426500)]	CP011073.1_prot_WP_032573527.1_2733	13	23.2446
154	20.24	20.24	59.44	49.86	40	lcl|NZ_CP011073.1_prot_WP_005794503.1_1721	[gene=VU15_RS08730] [protein=/inference=EXISTENCE: similar to AA sequence:RefSeq:WP_013548159.1] [protein_id=WP_005794503.1] [location=2214644..2215711]	CP011073.1_prot_WP_005794503.1_1721	15	7.18547
155	20.18	20.18	46.6	43.19	40.05	lcl|NZ_CP011073.1_prot_WP_005777701.1_1931	[gene=sucC] [protein=/inference=EXISTENCE: similar to AA sequence:RefSeq:WP_005803476.1; catalyzes the interconversion of succinyl-CoA and succinate] [protein_id=WP_005777701.1] [location=complement(2470716..2471864)]	CP011073.1_prot_WP_005777701.1_1931	10	1.5551
156	20.08	20.08	61.01	54.09	54.09	lcl|NZ_CP011073.1_prot_WP_005788812.1_2544	[gene=VU15_RS12940] [protein=/inference=EXISTENCE: similar to AA sequence:SwissProt:E1WS50.1] [protein_id=WP_005788812.1] [location=complement(3190558..3191037)]	CP011073.1_prot_WP_005788812.1_2544	12	176.828
157	20.06	20.06	55.65	44.09	38.71	lcl|NZ_CP011073.1_prot_WP_032573000.1_1359	[gene=VU15_RS06900] [protein=/inference=EXISTENCE: similar to AA sequence:RefSeq:WP_005795090.1] [protein_id=WP_032573000.1] [location=1756146..1757264]	CP011073.1_prot_WP_032573000.1_1359	13	6.30527
158	20.06	20.06	60.38	52.72	52.72	lcl|NZ_CP011073.1_prot_WP_005791692.1_3516	[gene=VU15_RS17895] [protein=/inference=EXISTENCE: similar to AA sequence:RefSeq:WP_004288341.1] [protein_id=WP_005791692.1] [location=complement(4388061..4389002)]	CP011073.1_prot_WP_005791692.1_3516	27	149.131
159	19.96	19.96	48.11	44.08	30.98	lcl|NZ_CP011073.1_prot_WP_032572801.1_1046	[gene=VU15_RS05315] [protein=/inference=EXISTENCE: similar to AA sequence:RefSeq:WP_005785790.1] [protein_id=WP_032572801.1] [location=complement(1360288..1361481)]	CP011073.1_prot_WP_032572801.1_1046	13	3.64159
160	19.96	19.96	53.85	53.85	50.43	lcl|NZ_CP011073.1_prot_WP_005795331.1_1196	[gene=VU15_RS06085] [protein=/inference=EXISTENCE: similar to AA sequence:RefSeq:WP_014298534.1] [protein_id=WP_005795331.1] [location=complement(1551031..1551735)]	CP011073.1_prot_WP_005795331.1_1196	11	10.5478
161	19.66	19.66	82.38	75.71	72.38	lcl|NZ_CP011073.1_prot_WP_005787656.1_1940	[gene=VU15_RS09835] [protein=/inference=EXISTENCE: similar to AA sequence:RefSeq:WP_005777720.1] [protein_id=WP_005787656.1] [location=2482973..2483605]	CP011073.1_prot_WP_005787656.1_1940	18	463.159
162	19.63	19.63	65.6	47.6	46.8	lcl|NZ_CP011073.1_prot_WP_005783928.1_135	[gene=sufC] [protein=/inference=EXISTENCE: similar to AA sequence:RefSeq:WP_004307398.1; part of SUF system involved in inserting iron-sulfur clust>] [protein_id=WP_005783928.1] [location=158656..159408]	CP011073.1_prot_WP_005783928.1_135	11	5.66085
163	19.47	19.47	54.46	46.13	41.96	lcl|NZ_CP011073.1_prot_WP_005780364.1_2698	[gene=VU15_RS13720] [protein=/inference=EXISTENCE: similar to AA sequence:RefSeq:WP_008661072.1] [protein_id=WP_005780364.1] [location=3382531..3383541]	CP011073.1_prot_WP_005780364.1_2698	12	7.85867
164	19.19	19.19	82.78	68.33	68.33	lcl|NZ_CP011073.1_prot_WP_005786493.1_1368	[gene=VU15_RS06945] [protein=/inference=EXISTENCE: similar to AA sequence:RefSeq:WP_005776426.1] [protein_id=WP_005786493.1] [location=complement(1764659..1765201)]	CP011073.1_prot_WP_005786493.1_1368	12	30.6228
165	19.09	19.09	72.16	72.16	67.06	lcl|NZ_CP011073.1_prot_WP_005785118.1_754	[gene=VU15_RS03835] [protein=/inference=EXISTENCE: similar to AA sequence:RefSeq:WP_010536813.1] [protein_id=WP_005785118.1] [location=complement(983281..984048)]	CP011073.1_prot_WP_005785118.1_754	13	17.4785
166	19.07	19.07	53.65	38.26	32.54	lcl|NZ_CP011073.1_prot_WP_005785252.1_812	[gene=guaA] [protein=/inference=EXISTENCE: similar to AA sequence:RefSeq:WP_015532441.1; contains glutamine-hydrolyzing domain and glutamine amidot>] [protein_id=WP_005785252.1] [location=1069976..1071499]	CP011073.1_prot_WP_005785252.1_812	12	3.10113
167	18.87	18.87	71.84	54.69	45.31	lcl|NZ_CP011073.1_prot_WP_005787597.1_1916	[gene=VU15_RS09715] [protein=/inference=EXISTENCE: similar to AA sequence:RefSeq:WP_005794139.1] [protein_id=WP_005787597.1] [location=2454060..2454797]	CP011073.1_prot_WP_005787597.1_1916	9	3.64159
168	18.81	18.81	64.66	42.24	39.22	lcl|NZ_CP011073.1_prot_WP_005782161.1_3794	[gene=VU15_RS19355] [protein=/inference=EXISTENCE: similar to AA sequence:SwissProt:Q8A466.1] [protein_id=WP_005782161.1] [location=complement(4696971..4697669)]	CP011073.1_prot_WP_005782161.1_3794	14	28.5521
169	18.74	18.74	57.66	41.61	41.61	lcl|NZ_CP011073.1_prot_WP_005787827.1_2078	[gene=VU15_RS10540] [protein=/inference=EXISTENCE: similar to AA sequence:RefSeq:WP_005787827.1] [protein_id=WP_005787827.1] [location=2640726..2641550]	CP011073.1_prot_WP_005787827.1_2078	12	7.79923
170	18.57	18.57	49.75	49.75	32.51	lcl|NZ_CP011073.1_prot_WP_008768315.1_1409	[gene=VU15_RS07150] [protein=/inference=EXISTENCE: similar to AA sequence:SwissProt:Q5LEQ5.1] [protein_id=WP_008768315.1] [location=1811694..1812305]	CP011073.1_prot_WP_008768315.1_1409	10	10.6591
171	18.56	18.56	29.48	19.78	19.78	lcl|NZ_CP011073.1_prot_WP_005797093.1_4187	[gene=VU15_RS21415] [protein=/inference=EXISTENCE: similar to AA sequence:RefSeq:WP_005797093.1] [protein_id=WP_005797093.1] [location=complement(5220976..5223390)]	CP011073.1_prot_WP_005797093.1_4187	11	0.905461
172	18.54	18.54	67.06	64.12	60.59	lcl|NZ_CP011073.1_prot_WP_005782541.1_3035	[gene=VU15_RS15445] [protein=/inference=EXISTENCE: similar to AA sequence:RefSeq:WP_005782541.1] [protein_id=WP_005782541.1] [location=3799887..3800399]	CP011073.1_prot_WP_005782541.1_3035	17	463.159
173	18.3	18.3	51.67	41.39	39.23	lcl|NZ_CP011073.1_prot_WP_005795347.1_1183	[gene=VU15_RS06015] [protein=/inference=EXISTENCE: similar to AA sequence:RefSeq:WP_005795347.1] [protein_id=WP_005795347.1] [location=1538970..1540226]	CP011073.1_prot_WP_005795347.1_1183	10	1.80722
174	18.26	24.61	42.72	41.47	32.71	47132620	keratin_2_Homo_sapiens		13	1.62183
175	18.12	18.12	58.39	40.56	40.56	lcl|NZ_CP011073.1_prot_WP_005779810.1_2426	[gene=VU15_RS12350] [protein=/inference=EXISTENCE: similar to AA sequence:RefSeq:WP_008625412.1] [protein_id=WP_005779810.1] [location=complement(3059232..3060092)]	CP011073.1_prot_WP_005779810.1_2426	11	10.6591
176	18.11	18.11	83.9	77.07	72.2	lcl|NZ_CP011073.1_prot_WP_005788037.1_2160	[gene=VU15_RS11000] [protein=/inference=EXISTENCE: similar to AA sequence:RefSeq:WP_005788037.1] [protein_id=WP_005788037.1] [location=2750842..2751459]	CP011073.1_prot_WP_005788037.1_2160	33	12114.3
177	18.05	18.05	38.99	38.99	36.31	lcl|NZ_CP011073.1_prot_WP_005795327.1_1199	[gene=VU15_RS06100] [protein=/inference=EXISTENCE: similar to AA sequence:RefSeq:WP_008768205.1] [protein_id=WP_005795327.1] [location=complement(1554803..1555813)]	CP011073.1_prot_WP_005795327.1_1199	10	2.98107
178	18.04	18.04	39.91	35.92	33.1	lcl|NZ_CP011073.1_prot_WP_005790318.1_3120	[gene=VU15_RS15875] [protein=/inference=EXISTENCE: similar to AA sequence:RefSeq:WP_016661741.1; catalyzes the formation of L-methionine and acetate from O>] [protein_id=WP_005790318.1] [location=complement(3900699..3901979)]	CP011073.1_prot_WP_005790318.1_3120	10	2.3246
179	18.03	18.03	43.3	25.04	19.13	lcl|NZ_CP011073.1_prot_WP_005790897.1_3362	[gene=VU15_RS17095] [protein=/inference=EXISTENCE: similar to AA sequence:RefSeq:WP_005781393.1] [protein_id=WP_005790897.1] [location=4194688..4196415]	CP011073.1_prot_WP_005790897.1_3362	10	1.19515
180	18	18	30	25.14	25.14	lcl|NZ_CP011073.1_prot_WP_005789585.1_2910	[gene=VU15_RS14795] [protein=/inference=EXISTENCE: similar to AA sequence:RefSeq:WP_005789585.1] [protein_id=WP_005789585.1] [location=3621544..3622596]	CP011073.1_prot_WP_005789585.1_2910	9	1.81838
181	17.96	17.96	81.76	71.62	58.78	lcl|NZ_CP011073.1_prot_WP_005804135.1_3761	[gene=VU15_RS19190] [protein=/inference=EXISTENCE: similar to AA sequence:RefSeq:WP_018667878.1] [protein_id=WP_005804135.1] [location=complement(4671630..4672076)]	CP011073.1_prot_WP_005804135.1_3761	15	236.137
182	17.85	17.85	40.94	22.83	22.83	lcl|NZ_CP011073.1_prot_WP_005791925.1_4091	[gene=VU15_RS20900] [protein=/inference=EXISTENCE: similar to AA sequence:RefSeq:WP_008646565.1] [protein_id=WP_005791925.1] [location=5091537..5093576]	CP011073.1_prot_WP_005791925.1_4091	10	0.778279
183	17.69	17.69	33.47	33.47	31.78	lcl|NZ_CP011073.1_prot_WP_008660039.1_1792	[gene=VU15_RS09090] [protein=/inference=EXISTENCE: similar to AA sequence:RefSeq:WP_008660039.1] [protein_id=WP_008660039.1] [location=2293526..2294944]	CP011073.1_prot_WP_008660039.1_1792	10	3.80638
184	17.52	17.52	75	75	75	lcl|NZ_CP011073.1_prot_WP_005784381.1_352	[gene=VU15_RS01785] [protein=/inference=EXISTENCE: similar to AA sequence:SwissProt:Q64Z17.1] [protein_id=WP_005784381.1] [location=449023..449661]	CP011073.1_prot_WP_005784381.1_352	13	34.1119
185	17.47	17.47	29.34	25.5	22.36	lcl|NZ_CP011073.1_prot_WP_045899463.1_4152	[gene=VU15_RS21240] [protein=/inference=EXISTENCE: similar to AA sequence:RefSeq:WP_005783524.1] [protein_id=WP_045899463.1] [location=5177231..5179339]	CP011073.1_prot_WP_045899463.1_4152	9	0.714125
186	17.44	18.49	45.79	25.44	23.29	lcl|NZ_CP011073.1_prot_WP_005790286.1_3110	[gene=VU15_RS15825] [protein=/inference=EXISTENCE: similar to AA sequence:RefSeq:WP_011203341.1] [protein_id=WP_005790286.1] [location=3886549..3888084]	CP011073.1_prot_WP_005790286.1_3110	13	2.92419
187	17.29	17.29	45.22	35.46	33.58	lcl|NZ_CP011073.1_prot_WP_005788170.1_2285	[gene=VU15_RS11625] [protein=/inference=EXISTENCE: similar to AA sequence:RefSeq:WP_005820521.1] [protein_id=WP_005788170.1] [location=2884496..2886097]	CP011073.1_prot_WP_005788170.1_2285	11	2.29034
188	17.23	17.23	53.66	45.37	36.1	lcl|NZ_CP011073.1_prot_WP_005782189.1_3780	[gene=VU15_RS19285] [protein=/inference=EXISTENCE: similar to AA sequence:RefSeq:WP_007747928.1] [protein_id=WP_005782189.1] [location=complement(4679957..4680574)]	CP011073.1_prot_WP_005782189.1_3780	12	30.6228
189	17.16	17.16	63.64	61.21	55.15	lcl|NZ_CP011073.1_prot_WP_005786521.1_1384	[gene=VU15_RS07025] [protein=/inference=EXISTENCE: similar to AA sequence:RefSeq:WP_005809050.1] [protein_id=WP_005786521.1] [location=1779358..1779855]	CP011073.1_prot_WP_005786521.1_1384	12	22.1013
190	17.02	17.02	53.19	42.02	42.02	lcl|NZ_CP011073.1_prot_WP_005784338.1_329	[gene=VU15_RS01670] [protein=/inference=EXISTENCE: similar to AA sequence:RefSeq:WP_009129506.1] [protein_id=WP_005784338.1] [location=complement(427204..427770)]	CP011073.1_prot_WP_005784338.1_329	12	27.4804
191	16.99	16.99	41.53	31.47	25.88	lcl|NZ_CP011073.1_prot_WP_005790296.1_3112	[gene=VU15_RS15835] [protein=/inference=EXISTENCE: similar to AA sequence:RefSeq:WP_008769828.1] [protein_id=WP_005790296.1] [location=3889257..3890870]	CP011073.1_prot_WP_005790296.1_3112	10	1.94273
192	16.94	16.94	46.4	45.53	45.53	lcl|NZ_CP011073.1_prot_WP_005790693.1_3311	[gene=VU15_RS16840] [protein=/inference=EXISTENCE: similar to AA sequence:RefSeq:WP_008769939.1] [protein_id=WP_005790693.1] [location=complement(4118351..4119394)]	CP011073.1_prot_WP_005790693.1_3311	10	2.3246
193	16.75	16.75	40.85	29.69	29.69	lcl|NZ_CP011073.1_prot_WP_005791759.1_3552	[gene=VU15_RS18075] [protein=/inference=EXISTENCE: similar to AA sequence:RefSeq:WP_014299454.1] [protein_id=WP_005791759.1] [location=complement(4427926..4429272)]	CP011073.1_prot_WP_005791759.1_3552	9	1.51189
194	16.69	16.69	39.06	34.9	34.9	lcl|NZ_CP011073.1_prot_WP_008657279.1_3147	[gene=VU15_RS16010] [protein=/inference=EXISTENCE: similar to AA sequence:RefSeq:WP_008657279.1] [protein_id=WP_008657279.1] [location=3934909..3935994]	CP011073.1_prot_WP_008657279.1_3147	9	1.84804
195	16.68	16.68	28.73	16.81	15.81	lcl|NZ_CP011073.1_prot_WP_005790561.1_3250	[gene=VU15_RS16530] [protein=/inference=EXISTENCE: similar to AA sequence:RefSeq:WP_009292641.1] [protein_id=WP_005790561.1] [location=4049924..4052317]	CP011073.1_prot_WP_005790561.1_3250	9	0.890583
196	16.62	16.62	64.2	38.58	29.01	lcl|NZ_CP011073.1_prot_WP_032573387.1_2490	[gene=VU15_RS12670] [protein=/inference=EXISTENCE: similar to AA sequence:RefSeq:WP_010993147.1] [protein_id=WP_032573387.1] [location=3130401..3131375]	CP011073.1_prot_WP_032573387.1_2490	9	4.01187
197	16.62	16.62	34.53	24.97	21.86	lcl|NZ_CP011073.1_prot_WP_032574266.1_4139	[gene=VU15_RS21175] [protein=/inference=EXISTENCE: similar to AA sequence:RefSeq:WP_011203741.1] [protein_id=WP_032574266.1] [location=complement(5162556..5164973)]	CP011073.1_prot_WP_032574266.1_4139	9	0.916941
198	16.58	16.58	52.51	46.7	42.22	lcl|NZ_CP011073.1_prot_WP_005787831.1_2080	[gene=VU15_RS10550] [protein=/inference=EXISTENCE: similar to AA sequence:RefSeq:WP_005803571.1] [protein_id=WP_005787831.1] [location=2643212..2644351]	CP011073.1_prot_WP_005787831.1_2080	10	3.64159
199	16.56	16.56	30.4	28.5	25.04	lcl|NZ_CP011073.1_prot_WP_009293251.1_2439	[gene=VU15_RS12415] [protein=/inference=EXISTENCE: similar to AA sequence:RefSeq:WP_008769779.1; catalyzes a two-step reaction, first charging a glutamine >] [protein_id=WP_009293251.1] [location=3074734..3076473]	CP011073.1_prot_WP_009293251.1_2439	11	1.45609
200	16.39	16.39	30.59	27.55	25.38	lcl|NZ_CP011073.1_prot_WP_005785120.1_755	[gene=VU15_RS03840] [protein=/inference=EXISTENCE: similar to AA sequence:SwissProt:Q8A015.1; catalyzes the zinc dependent deacetylation of UDP-(3-O-acyl)->] [protein_id=WP_005785120.1] [location=complement(984059..985444)]	CP011073.1_prot_WP_005785120.1_755	8	1.32631
201	16.36	16.36	29.7	28.12	25.35	lcl|NZ_CP011073.1_prot_WP_005814346.1_3804	[gene=VU15_RS19435] [protein=/inference=EXISTENCE: similar to AA sequence:RefSeq:WP_007480071.1] [protein_id=WP_005814346.1] [location=complement(4706257..4707774)]	CP011073.1_prot_WP_005814346.1_3804	9	1.73842
202	16.36	16.36	68.71	50.34	47.62	lcl|NZ_CP011073.1_prot_WP_005785921.1_1075	[gene=VU15_RS05460] [protein=/inference=EXISTENCE: similar to AA sequence:RefSeq:WP_005785921.1] [protein_id=WP_005785921.1] [location=1400312..1400755]	CP011073.1_prot_WP_005785921.1_1075	11	58.9484
203	16.32	16.32	61.04	42.93	36.48	lcl|NZ_CP011073.1_prot_WP_005801891.1_137	[gene=VU15_RS00685] [protein=/inference=EXISTENCE: similar to AA sequence:RefSeq:WP_005801891.1] [protein_id=WP_005801891.1] [location=160772..161983]	CP011073.1_prot_WP_005801891.1_137	9	3.12463
204	16.32	16.32	36.78	30.79	26.16	lcl|NZ_CP011073.1_prot_WP_005815367.1_2406	[gene=VU15_RS12230] [protein=/inference=EXISTENCE: similar to AA sequence:RefSeq:WP_014299058.1] [protein_id=WP_005815367.1] [location=3031037..3032140]	CP011073.1_prot_WP_005815367.1_2406	9	3.64159
205	16.3	16.3	67.94	55.24	46.67	lcl|NZ_CP011073.1_prot_WP_005785383.1_873	[gene=VU15_RS04440] [protein=/inference=EXISTENCE: similar to AA sequence:RefSeq:WP_005785383.1] [protein_id=WP_005785383.1] [location=1150998..1151945]	CP011073.1_prot_WP_005785383.1_873	17	22.7137
206	16.14	16.14	32.75	19.95	19.95	lcl|NZ_CP011073.1_prot_WP_011202522.1_1421	[gene=VU15_RS07215] [protein=/inference=EXISTENCE: similar to AA sequence:RefSeq:WP_005786604.1] [protein_id=WP_011202522.1] [location=1825579..1828137]	CP011073.1_prot_WP_011202522.1_1421	10	1.37137
207	16.08	16.08	22.84	18.68	18.68	lcl|NZ_CP011073.1_prot_WP_004311297.1_2044	[gene=VU15_RS10365] [protein=/inference=EXISTENCE: similar to AA sequence:RefSeq:WP_004311297.1] [protein_id=WP_004311297.1] [location=complement(2597683..2599773)]	CP011073.1_prot_WP_004311297.1_2044	8	0.895736
208	16.02	16.02	39.3	26.42	21.62	lcl|NZ_CP011073.1_prot_WP_005816621.1_1228	[gene=VU15_RS06245] [protein=/inference=EXISTENCE: similar to AA sequence:RefSeq:WP_005776257.1; Involved in disulfide oxidoreductase activity and electron>] [protein_id=WP_005816621.1] [location=complement(1589540..1590916)]	CP011073.1_prot_WP_005816621.1_1228	8	1.5551
209	16	16	58.89	58.89	58.89	lcl|NZ_CP011073.1_prot_WP_005782159.1_3796	[gene=VU15_RS19365] [protein=/inference=EXISTENCE: similar to AA sequence:RefSeq:WP_005928982.1] [protein_id=WP_005782159.1] [location=complement(4698189..4698731)]	CP011073.1_prot_WP_005782159.1_3796	11	34.9381
210	15.97	15.97	44.53	44.53	35.94	lcl|NZ_CP011073.1_prot_WP_005783796.1_63	[gene=VU15_RS00315] [protein=/inference=EXISTENCE: similar to AA sequence:RefSeq:WP_005783796.1] [protein_id=WP_005783796.1] [location=complement(75214..76368)]	CP011073.1_prot_WP_005783796.1_63	9	1.87298
211	15.86	15.86	33.88	17.47	13.46	lcl|NZ_CP011073.1_prot_WP_032565368.1_3380	[gene=VU15_RS17190] [protein=/inference=EXISTENCE: similar to AA sequence:RefSeq:WP_008769973.1] [protein_id=WP_032565368.1] [location=4220061..4222604]	CP011073.1_prot_WP_032565368.1_3380	8	0.652654
212	15.77	15.77	63.09	58.8	58.8	lcl|NZ_CP011073.1_prot_WP_005780363.1_2697	[gene=VU15_RS13715] [protein=/inference=EXISTENCE: similar to AA sequence:RefSeq:WP_005677723.1] [protein_id=WP_005780363.1] [location=3381809..3382510]	CP011073.1_prot_WP_005780363.1_2697	12	19.5353
213	15.68	15.68	26.23	19.18	19.18	lcl|NZ_CP011073.1_prot_WP_032565294.1_3193	[gene=VU15_RS16245] [protein=/inference=EXISTENCE: similar to AA sequence:RefSeq:WP_005790463.1] [protein_id=WP_032565294.1] [location=complement(3983426..3985555)]	CP011073.1_prot_WP_032565294.1_3193	8	0.753487
214	15.64	15.64	20.92	8.315	7.135	lcl|NZ_CP011073.1_prot_WP_045899178.1_1159	[gene=VU15_RS05890] [protein=/inference=EXISTENCE: similar to AA sequence:RefSeq:WP_005795494.1] [protein_id=WP_045899178.1] [location=complement(1505581..1511175)]	CP011073.1_prot_WP_045899178.1_1159	8	0.258925
215	15.58	15.58	34.82	28.43	28.43	lcl|NZ_CP011073.1_prot_WP_005789714.1_2969	[gene=VU15_RS15090] [protein=/inference=EXISTENCE: similar to AA sequence:RefSeq:WP_005802741.1] [protein_id=WP_005789714.1] [location=complement(3712759..3713700)]	CP011073.1_prot_WP_005789714.1_2969	8	1.99358
216	15.46	15.46	55.08	52.12	52.12	lcl|NZ_CP011073.1_prot_WP_005787535.1_1887	[gene=VU15_RS09565] [protein=/inference=EXISTENCE: similar to AA sequence:RefSeq:WP_005787535.1] [protein_id=WP_005787535.1] [location=complement(2415081..2415791)]	CP011073.1_prot_WP_005787535.1_1887	12	42.2876
217	15.37	15.37	27.1	23.74	21.01	lcl|NZ_CP011073.1_prot_WP_009291996.1_1391	[gene=VU15_RS07060] [protein=/inference=EXISTENCE: similar to AA sequence:SwissProt:Q5LES3.1] [protein_id=WP_009291996.1] [location=1788533..1789963]	CP011073.1_prot_WP_009291996.1_1391	8	1.04336
218	15.37	15.37	63.27	63.27	63.27	lcl|NZ_CP011073.1_prot_WP_008769978.1_3392	[gene=VU15_RS17250] [protein=/inference=EXISTENCE: similar to AA sequence:RefSeq:WP_013545687.1] [protein_id=WP_008769978.1] [location=complement(4235661..4236104)]	CP011073.1_prot_WP_008769978.1_3392	9	7.25404
219	15.35	15.35	66.34	51.49	51.49	lcl|NZ_CP011073.1_prot_WP_005782187.1_3781	[gene=VU15_RS19290] [protein=/inference=EXISTENCE: similar to AA sequence:SwissProt:Q5L8A8.1] [protein_id=WP_005782187.1] [location=complement(4680593..4680898)]	CP011073.1_prot_WP_005782187.1_3781	8	55.2341
220	15.34	15.34	25.8	14.5	14.5	lcl|NZ_CP011073.1_prot_WP_005801208.1_886	[gene=VU15_RS04505] [protein=/inference=EXISTENCE: similar to AA sequence:RefSeq:WP_008658853.1] [protein_id=WP_005801208.1] [location=1168225..1170855]	CP011073.1_prot_WP_005801208.1_886	9	0.701254
221	15.19	15.19	49.83	49.83	49.83	lcl|NZ_CP011073.1_prot_WP_005793967.1_1932	[gene=VU15_RS09795] [protein=/inference=EXISTENCE: similar to AA sequence:RefSeq:WP_005931953.1] [protein_id=WP_005793967.1] [location=complement(2472070..2472957)]	CP011073.1_prot_WP_005793967.1_1932	13	10.5478
222	15.18	15.18	55.66	47.17	47.17	lcl|NZ_CP011073.1_prot_WP_005791554.1_3769	[gene=VU15_RS19230] [protein=/inference=EXISTENCE: similar to AA sequence:RefSeq:WP_009132598.1] [protein_id=WP_005791554.1] [location=complement(4675082..4675402)]	CP011073.1_prot_WP_005791554.1_3769	15	267.27
223	15.11	15.11	62.72	50.87	44.6	lcl|NZ_CP011073.1_prot_WP_005791913.1_4103	[gene=VU15_RS20960] [protein=/inference=EXISTENCE: similar to AA sequence:RefSeq:WP_005791913.1] [protein_id=WP_005791913.1] [location=5105529..5106392]	CP011073.1_prot_WP_005791913.1_4103	11	5.30957
224	15.07	15.07	72.43	54.05	44.86	lcl|NZ_CP011073.1_prot_WP_005791556.1_3768	[gene=VU15_RS19225] [protein=/inference=EXISTENCE: similar to AA sequence:RefSeq:WP_002558062.1] [protein_id=WP_005791556.1] [location=complement(4674525..4675082)]	CP011073.1_prot_WP_005791556.1_3768	12	55.2341
225	15	15	46.74	46.46	31.73	lcl|NZ_CP011073.1_prot_WP_005800832.1_1151	[gene=VU15_RS05850] [protein=/inference=EXISTENCE: similar to AA sequence:SwissProt:Q64WG8.1] [protein_id=WP_005800832.1] [location=1496282..1497343]	CP011073.1_prot_WP_005800832.1_1151	7	2.67466
226	14.9	14.9	40.63	33.85	28.91	lcl|NZ_CP011073.1_prot_WP_005800633.1_1375	[gene=VU15_RS06980] [protein=/inference=EXISTENCE: similar to AA sequence:RefSeq:WP_005800633.1] [protein_id=WP_005800633.1] [location=complement(1770867..1772021)]	CP011073.1_prot_WP_005800633.1_1375	7	2.16228
227	14.87	14.87	62.79	62.79	62.79	lcl|NZ_CP011073.1_prot_WP_005787106.1_1659	[gene=VU15_RS08415] [protein=/inference=EXISTENCE: similar to AA sequence:RefSeq:WP_005787106.1] [protein_id=WP_005787106.1] [location=complement(2143853..2144242)]	CP011073.1_prot_WP_005787106.1_1659	27	719685
227	0	14.87	62.79	62.79	62.79	BAD48705.1	conserved hypothetical protein [Bacteroides fragilis YCH46] ID:52216112 QUERIES:BAD48705.1	Bacteroides fragilis YCH46	27	719685
227	0	14.87	62.79	62.79	62.79	CAH07724.1	conserved hypothetical protein [Bacteroides fragilis NCTC 9343] ID:60492948 QUERIES:BF9343_1943;CAH07724.1	Bacteroides fragilis NCTC 9343	27	719685
227	0	14.87	62.79	62.79	62.79	CBW22516.1	conserved hypothetical protein [Bacteroides fragilis 638R] ID:301162969 QUERIES:BF638R_1994;CBW22516.1	Bacteroides fragilis 638R	27	719685
227	0	14.87	62.79	62.79	62.79	EIK40236.1	hypothetical protein HMPREF1055_00972 [Bacteroides fragilis CL07T00C01] ID:387778140 QUERIES:EIK40236.1	Bacteroides fragilis CL07T00C01	27	719685
227	0	14.87	62.79	62.79	62.79	EIY46047.1	hypothetical protein HMPREF1067_02959 [Bacteroides fragilis CL03T12C07] ID:392652386 QUERIES:EIY46047.1	Bacteroides fragilis CL03T12C07	27	719685
227	0	14.87	62.79	62.79	62.79	EIY48702.1	hypothetical protein HMPREF1066_01912 [Bacteroides fragilis CL03T00C08] ID:392655056 QUERIES:EIY48702.1	Bacteroides fragilis CL03T00C08	27	719685
227	0	14.87	62.79	62.79	62.79	EIY96063.1	hypothetical protein HMPREF1056_01951 [Bacteroides fragilis CL07T12C05] ID:392702919 QUERIES:EIY96063.1	Bacteroides fragilis CL07T12C05	27	719685
227	0	14.87	62.79	62.79	62.79	EXZ00790.1	hypothetical protein M074_1925 [Bacteroides fragilis str. DS-166] ID:596018666 QUERIES:EXZ00790.1	Bacteroides fragilis str. DS-166	27	719685
227	0	14.87	62.79	62.79	62.79	EYA09432.1	hypothetical protein M130_2017 [Bacteroides fragilis str. S6R6] ID:596156096 QUERIES:EYA09432.1	Bacteroides fragilis str. S6R6	27	719685
227	0	14.87	62.79	62.79	62.79	EYA28042.1	hypothetical protein M106_2906 [Bacteroides fragilis str. 1009-4-F #10] ID:596177658 QUERIES:EYA28042.1	Bacteroides fragilis str. 1009-4-F #10	27	719685
227	0	14.87	62.79	62.79	62.79	EYA33820.1	hypothetical protein M105_2416 [Bacteroides fragilis str. 1009-4-F #7] ID:596183875 QUERIES:EYA33820.1	Bacteroides fragilis str. 1009-4-F #7	27	719685
227	0	14.87	62.79	62.79	62.79	EYA71493.1	hypothetical protein M132_1822 [Bacteroides fragilis str. S24L15] ID:596227563 QUERIES:EYA71493.1	Bacteroides fragilis str. S24L15	27	719685
227	0	14.87	62.79	62.79	62.79	EYA80187.1	hypothetical protein M134_2020 [Bacteroides fragilis str. S24L34] ID:596237573 QUERIES:EYA80187.1	Bacteroides fragilis str. S24L34	27	719685
227	0	14.87	62.79	62.79	62.79	EYB00631.1	hypothetical protein M128_2073 [Bacteroides fragilis str. S6L8] ID:596261289 QUERIES:EYB00631.1	Bacteroides fragilis str. S6L8	27	719685
227	0	14.87	62.79	62.79	62.79	EYB05289.1	hypothetical protein M129_2064 [Bacteroides fragilis str. S6R5] ID:596266729 QUERIES:EYB05289.1	Bacteroides fragilis str. S6R5	27	719685
227	0	14.87	62.79	62.79	62.79	KER47897.1	hypothetical protein HR50_20690 [Bacteroides fragilis] ID:663452376 QUERIES:HR50_20690;KER47897.1	Bacteroides fragilis	27	719685
227	0	14.87	62.79	62.79	62.79	KER49128.1	hypothetical protein IB64_20220 [Bacteroides fragilis] ID:663453620 QUERIES:IB64_20220;KER49128.1	Bacteroides fragilis	27	719685
227	0	14.87	62.79	62.79	62.79	KER68816.1	hypothetical protein EC81_0218805 [Bacteroides fragilis] ID:663474111 QUERIES:EC81_0218805;KER68816.1	Bacteroides fragilis	27	719685
227	0	14.87	62.79	62.79	62.79	YP_099239.1	conserved hypothetical protein [Bacteroides fragilis YCH46] ID:53713247 QUERIES:BF1957	Bacteroides fragilis YCH46	27	719685
228	14.84	15.73	46.4	31.53	27.48	lcl|NZ_CP011073.1_prot_WP_005790434.1_3179	[gene=VU15_RS16175] [protein=/inference=EXISTENCE: similar to AA sequence:RefSeq:WP_010993399.1; converts 2-oxoglutarate to glutamate; in Escherichia coli >] [protein_id=WP_005790434.1] [location=3965360..3966694]	CP011073.1_prot_WP_005790434.1_3179	10	1.65609
229	14.83	14.84	36.12	29.72	25.27	lcl|NZ_CP011073.1_prot_WP_005776885.1_1693	[gene=VU15_RS08590] [protein=/inference=EXISTENCE: similar to AA sequence:RefSeq:WP_005776885.1] [protein_id=WP_005776885.1] [location=2174979..2176667]	CP011073.1_prot_WP_005776885.1_1693	13	2.16228
230	14.8	14.8	53.23	53.23	53.23	lcl|NZ_CP011073.1_prot_WP_005786942.1_1590	[gene=VU15_RS08070] [protein=/inference=EXISTENCE: similar to AA sequence:RefSeq:WP_005794778.1] [protein_id=WP_005786942.1] [location=complement(2060313..2060873)]	CP011073.1_prot_WP_005786942.1_1590	9	5.81292
230	0	14.8	53.23	53.23	53.23	CAH07651.1	putative LemA antigen-like protein [Bacteroides fragilis NCTC 9343] ID:60492876 QUERIES:BF1953	Bacteroides fragilis NCTC 9343	9	5.81292
231	14.77	14.77	47.6	47.6	47.6	lcl|NZ_CP011073.1_prot_WP_005784469.1_396	[gene=VU15_RS02025] [protein=/inference=EXISTENCE: similar to AA sequence:RefSeq:WP_005784469.1] [protein_id=WP_005784469.1] [location=complement(512094..512720)]	CP011073.1_prot_WP_005784469.1_396	41	657932
232	14.75	14.75	37.53	27.84	24.95	lcl|NZ_CP011073.1_prot_WP_005796205.1_642	[gene=VU15_RS03275] [protein=/inference=EXISTENCE: similar to AA sequence:RefSeq:WP_017142129.1; catalyzes the hydrolysis of Xaa-His dipeptides] [protein_id=WP_005796205.1] [location=832274..833731]	CP011073.1_prot_WP_005796205.1_642	8	1.6827
233	14.64	14.64	39.56	32.92	32.92	lcl|NZ_CP011073.1_prot_WP_005786005.1_1104	[gene=VU15_RS05610] [protein=/inference=EXISTENCE: similar to AA sequence:RefSeq:WP_009291818.1; catalyzes the release of the N-terminal amino acid from a >] [protein_id=WP_005786005.1] [location=1436249..1437472]	CP011073.1_prot_WP_005786005.1_1104	10	2.3246
234	14.62	14.62	64.8	59.69	53.57	lcl|NZ_CP011073.1_prot_WP_005788438.1_2416	[gene=VU15_RS12280] [protein=/inference=EXISTENCE: similar to AA sequence:RefSeq:WP_007751954.1] [protein_id=WP_005788438.1] [location=complement(3044445..3045035)]	CP011073.1_prot_WP_005788438.1_2416	9	3.43669
235	14.6	14.6	53.81	36.9	32.86	lcl|NZ_CP011073.1_prot_WP_005783919.1_130	[gene=VU15_RS00650] [protein=/inference=EXISTENCE: similar to AA sequence:RefSeq:WP_002558741.1] [protein_id=WP_005783919.1] [location=151418..152680]	CP011073.1_prot_WP_005783919.1_130	9	1.62636
236	14.55	14.6	28.99	18.15	18.15	lcl|NZ_CP011073.1_prot_WP_005792044.1_3699	[gene=VU15_RS18850] [protein=/inference=EXISTENCE: similar to AA sequence:RefSeq:WP_005783067.1] [protein_id=WP_005792044.1] [location=complement(4595265..4596788)]	CP011073.1_prot_WP_005792044.1_3699	7	2.30003
237	14.52	14.52	35.68	26.53	24.65	lcl|NZ_CP011073.1_prot_WP_005787540.1_1888	[gene=glyA] [protein=/inference=EXISTENCE: similar to AA sequence:RefSeq:WP_007835317.1; catalyzes the reaction of glycine with 5,10-methylenetetra>] [protein_id=WP_005787540.1] [location=complement(2415974..2417254)]	CP011073.1_prot_WP_005787540.1_1888	11	2.67466
238	14.52	14.52	76.19	76.19	73.33	lcl|NZ_CP011073.1_prot_WP_005775748.1_852	[gene=VU15_RS04335] [protein=/inference=EXISTENCE: similar to AA sequence:RefSeq:WP_009129115.1] [protein_id=WP_005775748.1] [location=complement(1125779..1126096)]	CP011073.1_prot_WP_005775748.1_852	10	99
239	14.41	14.41	22.68	13.75	9.944	lcl|NZ_CP011073.1_prot_WP_005788239.1_2327	[gene=VU15_RS11835] [protein=/inference=EXISTENCE: similar to AA sequence:RefSeq:WP_017142163.1] [protein_id=WP_005788239.1] [location=complement(2935222..2938452)]	CP011073.1_prot_WP_005788239.1_2327	9	0.719072
240	14.4	14.4	36.8	30.06	30.06	lcl|NZ_CP011073.1_prot_WP_032572916.1_1193	[gene=VU15_RS06070] [protein=/inference=EXISTENCE: similar to AA sequence:RefSeq:WP_005786186.1] [protein_id=WP_032572916.1] [location=complement(1548419..1549489)]	CP011073.1_prot_WP_032572916.1_1193	9	2.54813
241	14.28	14.28	40.24	27.97	24.14	lcl|NZ_CP011073.1_prot_WP_005790298.1_3113	[gene=VU15_RS15840] [protein=/inference=EXISTENCE: similar to AA sequence:RefSeq:WP_005802512.1; catalyzes the synthesis of xanthosine monophosphate by the>] [protein_id=WP_005790298.1] [location=complement(3891266..3892759)]	CP011073.1_prot_WP_005790298.1_3113	7	1.15443
242	14.27	14.27	48.62	48.62	43.08	lcl|NZ_CP011073.1_prot_WP_005786495.1_1369	[gene=VU15_RS06950] [protein=/inference=EXISTENCE: similar to AA sequence:RefSeq:WP_002561682.1] [protein_id=WP_005786495.1] [location=complement(1765220..1765981)]	CP011073.1_prot_WP_005786495.1_1369	7	3.39397
243	14.24	14.24	24.07	10.21	10.21	lcl|NZ_CP011073.1_prot_WP_032561572.1_2914	[gene=VU15_RS14815] [protein=/inference=EXISTENCE: similar to AA sequence:RefSeq:WP_008769596.1] [protein_id=WP_032561572.1] [location=3628793..3632497]	CP011073.1_prot_WP_032561572.1_2914	9	0.295687
244	14.2	14.2	38.44	29.48	28.07	lcl|NZ_CP011073.1_prot_WP_005785334.1_850	[gene=VU15_RS04325] [protein=/inference=EXISTENCE: similar to AA sequence:RefSeq:WP_005810051.1] [protein_id=WP_005785334.1] [location=complement(1124056..1125330)]	CP011073.1_prot_WP_005785334.1_850	8	1.64897
245	14.18	14.18	38.7	28.19	25.5	lcl|NZ_CP011073.1_prot_WP_032573795.1_3306	[gene=VU15_RS16815] [protein=/inference=EXISTENCE: similar to AA sequence:RefSeq:WP_005790680.1; catalyzes the formation of citrate from acetyl-CoA and oxa>] [protein_id=WP_032573795.1] [location=complement(4109002..4110345)]	CP011073.1_prot_WP_032573795.1_3306	8	1.51189
246	14.17	14.17	33.07	25.15	20.59	lcl|NZ_CP011073.1_prot_WP_032573177.1_1854	[gene=VU15_RS09400] [protein=/inference=EXISTENCE: similar to AA sequence:RefSeq:WP_002560687.1] [protein_id=WP_032573177.1] [location=2374374..2375891]	CP011073.1_prot_WP_032573177.1_1854	7	1.05353
247	14.17	14.17	39.95	31.66	28.39	lcl|NZ_CP011073.1_prot_WP_005784326.1_322	[gene=VU15_RS01635] [protein=/inference=EXISTENCE: similar to AA sequence:RefSeq:WP_005810807.1] [protein_id=WP_005784326.1] [location=420967..422163]	CP011073.1_prot_WP_005784326.1_322	7	2.16228
248	14.15	14.15	41.1	18.56	16.26	lcl|NZ_CP011073.1_prot_WP_005783987.1_163	[gene=gyrB] [protein=/inference=EXISTENCE: similar to AA sequence:RefSeq:WP_005783987.1; negatively supercoils closed circular double-stranded DNA] [protein_id=WP_005783987.1] [location=complement(195096..197054)]	CP011073.1_prot_WP_005783987.1_163	8	0.982884
249	14.14	14.14	28.85	13.75	11.38	lcl|NZ_CP011073.1_prot_WP_032595529.1_519	[gene=VU15_RS02650] [protein=/inference=EXISTENCE: similar to AA sequence:RefSeq:WP_005792393.1] [protein_id=WP_032595529.1] [location=663877..666780]	CP011073.1_prot_WP_032595529.1_519	8	0.55949
250	14.12	14.12	40.08	38.49	26.19	lcl|NZ_CP011073.1_prot_WP_005783975.1_158	[gene=VU15_RS00795] [protein=/inference=EXISTENCE: similar to AA sequence:RefSeq:WP_008658023.1; catalyzes the interconversion of 2-phosphoglycerate and 3->] [protein_id=WP_005783975.1] [location=186399..187913]	CP011073.1_prot_WP_005783975.1_158	8	2.43332
251	14.12	14.12	37.35	35.42	28.67	lcl|NZ_CP011073.1_prot_WP_005787217.1_1723	[gene=VU15_RS08740] [protein=/inference=EXISTENCE: similar to AA sequence:RefSeq:WP_008768501.1] [protein_id=WP_005787217.1] [location=2216758..2218005]	CP011073.1_prot_WP_005787217.1_1723	9	2.01995
252	14.09	14.09	60.68	49.54	44.58	lcl|NZ_CP011073.1_prot_WP_005786511.1_1378	[gene=VU15_RS06995] [protein=/inference=EXISTENCE: similar to AA sequence:RefSeq:WP_004297466.1] [protein_id=WP_005786511.1] [location=1774794..1775765]	CP011073.1_prot_WP_005786511.1_1378	8	6.49894
253	14.03	14.03	35.58	16.73	16.73	lcl|NZ_CP011073.1_prot_WP_004327091.1_2029	[gene=VU15_RS10290] [protein=/inference=EXISTENCE: similar to AA sequence:RefSeq:WP_004289269.1] [protein_id=WP_004327091.1] [location=complement(2578591..2580153)]	CP011073.1_prot_WP_004327091.1_2029	7	0.681924
254	14.01	14.01	25.55	18.71	10.76	lcl|NZ_CP011073.1_prot_WP_005829323.1_2031	[gene=VU15_RS10300] [protein=/inference=EXISTENCE: similar to AA sequence:RefSeq:WP_008770772.1] [protein_id=WP_005829323.1] [location=complement(2581462..2584446)]	CP011073.1_prot_WP_005829323.1_2031	9	0.963828
255	14.01	14.01	34.21	24.25	21.24	lcl|NZ_CP011073.1_prot_WP_045899350.1_2904	[gene=VU15_RS14765] [protein=/inference=EXISTENCE: similar to AA sequence:RefSeq:WP_005780651.1] [protein_id=WP_045899350.1] [location=complement(3609590..3611188)]	CP011073.1_prot_WP_045899350.1_2904	7	0.747528
256	14	14	52.92	49.27	46.35	lcl|NZ_CP011073.1_prot_WP_005791545.1_3777	[gene=rplB] [protein=/inference=EXISTENCE: similar to AA sequence:RefSeq:WP_004291237.1; one of the primary rRNA-binding proteins; required for ass>] [protein_id=WP_005791545.1] [location=complement(4678194..4679018)]	CP011073.1_prot_WP_005791545.1_3777	15	16.0125
257	14	14	69.8	48.99	48.99	lcl|NZ_CP011073.1_prot_WP_005787103.1_1658	[gene=VU15_RS08410] [protein=/inference=EXISTENCE: similar to AA sequence:RefSeq:WP_011202663.1] [protein_id=WP_005787103.1] [location=complement(2143315..2143764)]	CP011073.1_prot_WP_005787103.1_1658	7	11.9155
257	0	14	69.8	48.99	48.99	CAH07723.1	conserved hypothetical protein [Bacteroides fragilis NCTC 9343] ID:60492947 QUERIES:BF9343_1942;CAH07723.1	Bacteroides fragilis NCTC 9343	7	11.9155
257	0	14	69.8	48.99	48.99	CBW22515.1	conserved hypothetical protein [Bacteroides fragilis 638R] ID:301162968 QUERIES:BF638R_1993;CBW22515.1	Bacteroides fragilis 638R	7	11.9155
257	0	14	69.8	48.99	48.99	EIK40237.1	hypothetical protein HMPREF1055_00973 [Bacteroides fragilis CL07T00C01] ID:387778141 QUERIES:EIK40237.1	Bacteroides fragilis CL07T00C01	7	11.9155
257	0	14	69.8	48.99	48.99	EIY46046.1	hypothetical protein HMPREF1067_02958 [Bacteroides fragilis CL03T12C07] ID:392652385 QUERIES:EIY46046.1	Bacteroides fragilis CL03T12C07	7	11.9155
257	0	14	69.8	48.99	48.99	EIY48701.1	hypothetical protein HMPREF1066_01911 [Bacteroides fragilis CL03T00C08] ID:392655055 QUERIES:EIY48701.1	Bacteroides fragilis CL03T00C08	7	11.9155
257	0	14	69.8	48.99	48.99	EIY96062.1	hypothetical protein HMPREF1056_01950 [Bacteroides fragilis CL07T12C05] ID:392702918 QUERIES:EIY96062.1	Bacteroides fragilis CL07T12C05	7	11.9155
257	0	14	69.8	48.99	48.99	EXY13431.1	hypothetical protein M101_1853 [Bacteroides fragilis str. 1007-1-F #8] ID:595890742 QUERIES:EXY13431.1	Bacteroides fragilis str. 1007-1-F #8	7	11.9155
257	0	14	69.8	48.99	48.99	EXY41197.1	hypothetical protein M117_1793 [Bacteroides fragilis str. 3774 T13] ID:595934897 QUERIES:EXY41197.1	Bacteroides fragilis str. 3774 T13	7	11.9155
257	0	14	69.8	48.99	48.99	EXY60742.1	hypothetical protein M111_1715 [Bacteroides fragilis str. 3986T(B)10] ID:595963689 QUERIES:EXY60742.1	Bacteroides fragilis str. 3986T(B)10	7	11.9155
257	0	14	69.8	48.99	48.99	EXY70332.1	hypothetical protein M083_1981 [Bacteroides fragilis str. 3986 T(B)9] ID:595978506 QUERIES:EXY70332.1	Bacteroides fragilis str. 3986 T(B)9	7	11.9155
257	0	14	69.8	48.99	48.99	EXY90849.1	hypothetical protein M125_2445 [Bacteroides fragilis str. 3998T(B)3] ID:596005613 QUERIES:EXY90849.1	Bacteroides fragilis str. 3998T(B)3	7	11.9155
257	0	14	69.8	48.99	48.99	EXY95752.1	hypothetical protein M081_2104 [Bacteroides fragilis str. 3998 T(B) 4] ID:596012032 QUERIES:EXY95752.1	Bacteroides fragilis str. 3998 T(B) 4	7	11.9155
257	0	14	69.8	48.99	48.99	EXZ00781.1	hypothetical protein M074_1924 [Bacteroides fragilis str. DS-166] ID:596018657 QUERIES:EXZ00781.1	Bacteroides fragilis str. DS-166	7	11.9155
257	0	14	69.8	48.99	48.99	EXZ10180.1	hypothetical protein M073_1845 [Bacteroides fragilis str. DS-71] ID:596031265 QUERIES:EXZ10180.1	Bacteroides fragilis str. DS-71	7	11.9155
257	0	14	69.8	48.99	48.99	EXZ14313.1	hypothetical protein M071_1770 [Bacteroides fragilis str. Ds-233] ID:596036997 QUERIES:EXZ14313.1	Bacteroides fragilis str. Ds-233	7	11.9155
257	0	14	69.8	48.99	48.99	EXZ19498.1	hypothetical protein M067_2068 [Bacteroides fragilis str. J-143-4] ID:596045014 QUERIES:EXZ19498.1	Bacteroides fragilis str. J-143-4	7	11.9155
257	0	14	69.8	48.99	48.99	EXZ24523.1	hypothetical protein M086_1690 [Bacteroides fragilis str. S13 L11] ID:596053165 QUERIES:EXZ24523.1	Bacteroides fragilis str. S13 L11	7	11.9155
257	0	14	69.8	48.99	48.99	EXZ28786.1	hypothetical protein M136_2002 [Bacteroides fragilis str. S36L11] ID:596059156 QUERIES:EXZ28786.1	Bacteroides fragilis str. S36L11	7	11.9155
257	0	14	69.8	48.99	48.99	EXZ34169.1	hypothetical protein M147_1977 [Bacteroides fragilis str. 1007-1-F #4] ID:596065939 QUERIES:EXZ34169.1	Bacteroides fragilis str. 1007-1-F #4	7	11.9155
257	0	14	69.8	48.99	48.99	EXZ39746.1	hypothetical protein M100_1949 [Bacteroides fragilis str. 1007-1-F #7] ID:596072488 QUERIES:EXZ39746.1	Bacteroides fragilis str. 1007-1-F #7	7	11.9155
257	0	14	69.8	48.99	48.99	EXZ83674.1	hypothetical protein M069_2119 [Bacteroides fragilis str. B1 (UDC16-1)] ID:596123402 QUERIES:EXZ83674.1	Bacteroides fragilis str. B1 (UDC16-1)	7	11.9155
257	0	14	69.8	48.99	48.99	EXZ89348.1	hypothetical protein M068_2014 [Bacteroides fragilis str. J38-1] ID:596131201 QUERIES:EXZ89348.1	Bacteroides fragilis str. J38-1	7	11.9155
257	0	14	69.8	48.99	48.99	EXZ94817.1	hypothetical protein M065_2778 [Bacteroides fragilis str. Korea 419] ID:596138151 QUERIES:EXZ94817.1	Bacteroides fragilis str. Korea 419	7	11.9155
257	0	14	69.8	48.99	48.99	EYA00548.1	hypothetical protein M087_1839 [Bacteroides fragilis str. S23 R14] ID:596145710 QUERIES:EYA00548.1	Bacteroides fragilis str. S23 R14	7	11.9155
257	0	14	69.8	48.99	48.99	EYA05058.1	hypothetical protein M126_2221 [Bacteroides fragilis str. S6L3] ID:596151249 QUERIES:EYA05058.1	Bacteroides fragilis str. S6L3	7	11.9155
257	0	14	69.8	48.99	48.99	EYA09431.1	hypothetical protein M130_2016 [Bacteroides fragilis str. S6R6] ID:596156095 QUERIES:EYA09431.1	Bacteroides fragilis str. S6R6	7	11.9155
257	0	14	69.8	48.99	48.99	EYA14813.1	hypothetical protein M104_1803 [Bacteroides fragilis str. 1007-1-F #10] ID:596162439 QUERIES:EYA14813.1	Bacteroides fragilis str. 1007-1-F #10	7	11.9155
257	0	14	69.8	48.99	48.99	EYA18937.1	hypothetical protein M146_2308 [Bacteroides fragilis str. 1007-1-F #3] ID:596167085 QUERIES:EYA18937.1	Bacteroides fragilis str. 1007-1-F #3	7	11.9155
257	0	14	69.8	48.99	48.99	EYA24564.1	hypothetical protein M103_1987 [Bacteroides fragilis str. 1007-1-F #9] ID:596173683 QUERIES:EYA24564.1	Bacteroides fragilis str. 1007-1-F #9	7	11.9155
257	0	14	69.8	48.99	48.99	EYA28041.1	hypothetical protein M106_2905 [Bacteroides fragilis str. 1009-4-F #10] ID:596177657 QUERIES:EYA28041.1	Bacteroides fragilis str. 1009-4-F #10	7	11.9155
257	0	14	69.8	48.99	48.99	EYA33819.1	hypothetical protein M105_2415 [Bacteroides fragilis str. 1009-4-F #7] ID:596183874 QUERIES:EYA33819.1	Bacteroides fragilis str. 1009-4-F #7	7	11.9155
257	0	14	69.8	48.99	48.99	EYA52720.1	hypothetical protein M114_1764 [Bacteroides fragilis str. 3986 N(B)22] ID:596205886 QUERIES:EYA52720.1	Bacteroides fragilis str. 3986 N(B)22	7	11.9155
257	0	14	69.8	48.99	48.99	EYA57419.1	hypothetical protein M112_1962 [Bacteroides fragilis str. 3986 T(B)13] ID:596211086 QUERIES:EYA57419.1	Bacteroides fragilis str. 3986 T(B)13	7	11.9155
257	0	14	69.8	48.99	48.99	EYA61464.1	hypothetical protein M070_1901 [Bacteroides fragilis str. A7 (UDC12-2)] ID:596215522 QUERIES:EYA61464.1	Bacteroides fragilis str. A7 (UDC12-2)	7	11.9155
257	0	14	69.8	48.99	48.99	EYA66656.1	hypothetical protein M139_1986 [Bacteroides fragilis str. S23L24] ID:596221802 QUERIES:EYA66656.1	Bacteroides fragilis str. S23L24	7	11.9155
257	0	14	69.8	48.99	48.99	EYA71492.1	hypothetical protein M132_1821 [Bacteroides fragilis str. S24L15] ID:596227562 QUERIES:EYA71492.1	Bacteroides fragilis str. S24L15	7	11.9155
257	0	14	69.8	48.99	48.99	EYA75704.1	hypothetical protein M133_1893 [Bacteroides fragilis str. S24L26] ID:596232421 QUERIES:EYA75704.1	Bacteroides fragilis str. S24L26	7	11.9155
257	0	14	69.8	48.99	48.99	EYA80186.1	hypothetical protein M134_2019 [Bacteroides fragilis str. S24L34] ID:596237572 QUERIES:EYA80186.1	Bacteroides fragilis str. S24L34	7	11.9155
257	0	14	69.8	48.99	48.99	EYA85705.1	hypothetical protein M137_2524 [Bacteroides fragilis str. S36L12] ID:596243757 QUERIES:EYA85705.1	Bacteroides fragilis str. S36L12	7	11.9155
257	0	14	69.8	48.99	48.99	EYA91095.1	hypothetical protein M135_2286 [Bacteroides fragilis str. S36L5] ID:596249982 QUERIES:EYA91095.1	Bacteroides fragilis str. S36L5	7	11.9155
257	0	14	69.8	48.99	48.99	EYA96153.1	hypothetical protein M141_1839 [Bacteroides fragilis str. S38L5] ID:596256008 QUERIES:EYA96153.1	Bacteroides fragilis str. S38L5	7	11.9155
257	0	14	69.8	48.99	48.99	EYB00630.1	hypothetical protein M128_2072 [Bacteroides fragilis str. S6L8] ID:596261288 QUERIES:EYB00630.1	Bacteroides fragilis str. S6L8	7	11.9155
257	0	14	69.8	48.99	48.99	EYB05288.1	hypothetical protein M129_2063 [Bacteroides fragilis str. S6R5] ID:596266728 QUERIES:EYB05288.1	Bacteroides fragilis str. S6R5	7	11.9155
257	0	14	69.8	48.99	48.99	EYB14025.1	hypothetical protein M140_1796 [Bacteroides fragilis str. S38L3] ID:596276514 QUERIES:EYB14025.1	Bacteroides fragilis str. S38L3	7	11.9155
257	0	14	69.8	48.99	48.99	EYB18927.1	hypothetical protein M066_2035 [Bacteroides fragilis str. I1345] ID:596282111 QUERIES:EYB18927.1	Bacteroides fragilis str. I1345	7	11.9155
257	0	14	69.8	48.99	48.99	EYE45386.1	hypothetical protein M138_1941 [Bacteroides fragilis str. S23L17] ID:598872040 QUERIES:EYE45386.1	Bacteroides fragilis str. S23L17	7	11.9155
257	0	14	69.8	48.99	48.99	EYE51294.1	hypothetical protein M127_2000 [Bacteroides fragilis str. S6L5] ID:598878311 QUERIES:EYE51294.1	Bacteroides fragilis str. S6L5	7	11.9155
257	0	14	69.8	48.99	48.99	EYE54389.1	hypothetical protein M131_2007 [Bacteroides fragilis str. S6R8] ID:598881555 QUERIES:EYE54389.1	Bacteroides fragilis str. S6R8	7	11.9155
257	0	14	69.8	48.99	48.99	EYE55254.1	hypothetical protein M148_2013 [Bacteroides fragilis str. 1007-1-F #5] ID:598882451 QUERIES:EYE55254.1	Bacteroides fragilis str. 1007-1-F #5	7	11.9155
257	0	14	69.8	48.99	48.99	EYE63845.1	hypothetical protein M149_2153 [Bacteroides fragilis str. 1007-1-F #6] ID:598891786 QUERIES:EYE63845.1	Bacteroides fragilis str. 1007-1-F #6	7	11.9155
257	0	14	69.8	48.99	48.99	EYE68106.1	hypothetical protein M113_1955 [Bacteroides fragilis str. 3986 N3] ID:598896224 QUERIES:EYE68106.1	Bacteroides fragilis str. 3986 N3	7	11.9155
257	0	14	69.8	48.99	48.99	KER47896.1	hypothetical protein HR50_20685 [Bacteroides fragilis] ID:663452375 QUERIES:HR50_20685;KER47896.1	Bacteroides fragilis	7	11.9155
257	0	14	69.8	48.99	48.99	KER49129.1	hypothetical protein IB64_20225 [Bacteroides fragilis] ID:663453621 QUERIES:IB64_20225;KER49129.1	Bacteroides fragilis	7	11.9155
257	0	14	69.8	48.99	48.99	KER68817.1	hypothetical protein EC81_0218810 [Bacteroides fragilis] ID:663474112 QUERIES:EC81_0218810;KER68817.1	Bacteroides fragilis	7	11.9155
257	0	14	69.8	48.99	48.99	WP_005787103.1	MULTISPECIES: hypothetical protein [Bacteroides] ID:492242932 QUERIES:WP_005787103.1	Bacteroides	7	11.9155
258	14	14	61.76	53.53	53.53	lcl|NZ_CP011073.1_prot_WP_005791518.1_3793	[gene=VU15_RS19350] [protein=/inference=EXISTENCE: similar to AA sequence:RefSeq:WP_005791518.1] [protein_id=WP_005791518.1] [location=complement(4696443..4696955)]	CP011073.1_prot_WP_005791518.1_3793	16	420.697
259	13.92	13.92	51.11	48.89	48.89	lcl|NZ_CP011073.1_prot_WP_032573847.1_3417	[gene=VU15_RS17375] [protein=/inference=EXISTENCE: similar to AA sequence:RefSeq:WP_005790996.1] [protein_id=WP_032573847.1] [location=complement(4258856..4259398)]	CP011073.1_prot_WP_032573847.1_3417	8	4.3367
260	13.92	13.92	30.06	25.4	25.4	453155	keratin_9_Homo_sapiens		11	1.82887
261	13.89	14	21.34	12.4	10.44	lcl|NZ_CP011073.1_prot_WP_005799108.1_3567	[gene=VU15_RS18165] [protein=/inference=EXISTENCE: similar to AA sequence:RefSeq:WP_005814446.1] [protein_id=WP_005799108.1] [location=complement(4450045..4453266)]	CP011073.1_prot_WP_005799108.1_3567	9	0.543142
262	13.84	13.84	21.74	14.7	14.7	lcl|NZ_CP011073.1_prot_WP_032572624.1_830	[gene=VU15_RS04225] [protein=/inference=EXISTENCE: similar to AA sequence:RefSeq:WP_014298321.1] [protein_id=WP_032572624.1] [location=complement(1098241..1100754)]	CP011073.1_prot_WP_032572624.1_830	8	0.347813
263	13.83	13.83	53.56	33.26	32.18	lcl|NZ_CP011073.1_prot_WP_005783789.1_61	[gene=VU15_RS00305] [protein=/inference=EXISTENCE: similar to AA sequence:RefSeq:WP_008657948.1] [protein_id=WP_005783789.1] [location=complement(70578..71969)]	CP011073.1_prot_WP_005783789.1_61	8	3.26216
264	13.78	13.78	58.73	44.97	38.1	lcl|NZ_CP011073.1_prot_WP_005785533.1_952	[gene=VU15_RS04835] [protein=/inference=EXISTENCE: similar to AA sequence:RefSeq:WP_005809902.1] [protein_id=WP_005785533.1] [location=1251736..1252305]	CP011073.1_prot_WP_005785533.1_952	9	17.7382
265	13.73	13.73	40.68	22.25	22.25	lcl|NZ_CP011073.1_prot_WP_005781763.1_4063	[gene=VU15_RS20760] [protein=/inference=EXISTENCE: similar to AA sequence:RefSeq:WP_002558259.1] [protein_id=WP_005781763.1] [location=5050424..5051842]	CP011073.1_prot_WP_005781763.1_4063	8	1.43835
266	13.72	13.72	60.8	35.8	26.42	lcl|NZ_CP011073.1_prot_WP_005783637.1_4221	[gene=VU15_RS21585] [protein=/inference=EXISTENCE: similar to AA sequence:RefSeq:WP_005927906.1] [protein_id=WP_005783637.1] [location=5260238..5261296]	CP011073.1_prot_WP_005783637.1_4221	8	3.15956
267	13.67	13.67	33.97	19.21	17.17	lcl|NZ_CP011073.1_prot_WP_005800559.1_1455	[gene=VU15_RS07385] [protein=/inference=EXISTENCE: similar to AA sequence:RefSeq:WP_011202546.1] [protein_id=WP_005800559.1] [location=1891589..1894090]	CP011073.1_prot_WP_005800559.1_1455	7	0.676833
268	13.58	13.58	49.04	42.68	42.68	lcl|NZ_CP011073.1_prot_WP_005786060.1_1132	[gene=VU15_RS05750] [protein=/inference=EXISTENCE: similar to AA sequence:RefSeq:WP_005786060.1] [protein_id=WP_005786060.1] [location=complement(1472712..1473185)]	CP011073.1_prot_WP_005786060.1_1132	14	30.6228
269	13.47	13.47	62.92	61.8	61.8	lcl|NZ_CP011073.1_prot_WP_010993240.1_2694	[gene=VU15_RS13700] [protein=/inference=EXISTENCE: similar to AA sequence:RefSeq:WP_005802896.1] [protein_id=WP_010993240.1] [location=complement(3379240..3380043)]	CP011073.1_prot_WP_010993240.1_2694	8	3.39397
270	13.45	13.45	19.51	16.33	15.38	lcl|NZ_CP011073.1_prot_WP_009291291.1_4166	[gene=VU15_RS21310] [protein=/inference=EXISTENCE: similar to AA sequence:RefSeq:WP_009291291.1] [protein_id=WP_009291291.1] [location=5194123..5196954]	CP011073.1_prot_WP_009291291.1_4166	8	0.539927
271	13.4	13.4	50.41	39.94	31.4	lcl|NZ_CP011073.1_prot_WP_005791788.1_3568	[gene=VU15_RS18170] [protein=/inference=EXISTENCE: similar to AA sequence:RefSeq:WP_005782386.1; catalyzes a two-step reaction, first charging a tryptophan>] [protein_id=WP_005791788.1] [location=4453590..4454681]	CP011073.1_prot_WP_005791788.1_3568	8	2.16228
272	13.38	13.38	34.66	25.21	25.21	lcl|NZ_CP011073.1_prot_WP_005783999.1_168	[gene=VU15_RS00850] [protein=/inference=EXISTENCE: similar to AA sequence:RefSeq:WP_005783999.1] [protein_id=WP_005783999.1] [location=complement(200598..202028)]	CP011073.1_prot_WP_005783999.1_168	7	1.42446
273	13.35	13.35	58.73	52.38	52.38	lcl|NZ_CP011073.1_prot_WP_005788064.1_2170	[gene=VU15_RS11050] [protein=/inference=EXISTENCE: similar to AA sequence:RefSeq:WP_005820457.1] [protein_id=WP_005788064.1] [location=complement(2759208..2759777)]	CP011073.1_prot_WP_005788064.1_2170	9	34.9381
274	13.07	13.07	19.49	13.16	10.88	lcl|NZ_CP011073.1_prot_WP_005798910.1_2911	[gene=VU15_RS14800] [protein=/inference=EXISTENCE: similar to AA sequence:RefSeq:WP_008661179.1] [protein_id=WP_005798910.1] [location=3622739..3625774]	CP011073.1_prot_WP_005798910.1_2911	7	0.659587
275	12.96	12.96	44	44	44	lcl|NZ_CP011073.1_prot_WP_005783699.1_19	[gene=VU15_RS00095] [protein=/inference=EXISTENCE: similar to AA sequence:RefSeq:WP_010991909.1] [protein_id=WP_005783699.1] [location=complement(23854..24756)]	CP011073.1_prot_WP_005783699.1_19	9	4.81709
276	12.92	12.92	58.5	55.62	45.82	lcl|NZ_CP011073.1_prot_WP_005785787.1_1044	[gene=VU15_RS05305] [protein=/inference=EXISTENCE: similar to AA sequence:RefSeq:WP_005775938.1] [protein_id=WP_005785787.1] [location=complement(1358705..1359748)]	CP011073.1_prot_WP_005785787.1_1044	9	4.92553
277	12.9	12.9	54.55	54.55	54.55	lcl|NZ_CP011073.1_prot_WP_005788684.1_2488	[gene=VU15_RS12660] [protein=/inference=EXISTENCE: similar to AA sequence:RefSeq:WP_005788684.1] [protein_id=WP_005788684.1] [location=3129066..3129530]	CP011073.1_prot_WP_005788684.1_2488	9	15.681
278	12.88	12.88	28.32	17.56	15.82	lcl|NZ_CP011073.1_prot_WP_032557322.1_3354	[gene=VU15_RS17055] [protein=/inference=EXISTENCE: similar to AA sequence:RefSeq:WP_005781371.1] [protein_id=WP_032557322.1] [location=complement(4183140..4185038)]	CP011073.1_prot_WP_032557322.1_3354	9	0.832981
279	12.85	12.85	24.96	17.3	15.81	lcl|NZ_CP011073.1_prot_WP_032573115.1_1677	[gene=VU15_RS08505] [protein=/inference=COORDINATES: ab initio prediction:GeneMarkS+] [protein_id=WP_032573115.1] [location=complement(2162412..2164217)]	CP011073.1_prot_WP_032573115.1_1677	7	0.778279
280	12.77	12.77	71.9	58.17	52.94	lcl|NZ_CP011073.1_prot_WP_005782434.1_3548	[gene=VU15_RS18055] [protein=/inference=EXISTENCE: similar to AA sequence:RefSeq:WP_005811166.1] [protein_id=WP_005782434.1] [location=complement(4423492..4423953)]	CP011073.1_prot_WP_005782434.1_3548	10	38.8107
281	12.73	12.73	35.64	18.36	14.78	lcl|NZ_CP011073.1_prot_WP_032573312.1_2379	[gene=VU15_RS12095] [protein=/inference=EXISTENCE: similar to AA sequence:RefSeq:WP_007217823.1] [protein_id=WP_032573312.1] [location=3001344..3003863]	CP011073.1_prot_WP_032573312.1_2379	8	0.598467
282	12.7	12.7	83.58	83.58	73.13	lcl|NZ_CP011073.1_prot_WP_005789532.1_2887	[gene=VU15_RS14680] [protein=/inference=EXISTENCE: similar to AA sequence:RefSeq:WP_008999807.1] [protein_id=WP_005789532.1] [location=3587399..3587803]	CP011073.1_prot_WP_005789532.1_2887	9	50.7947
283	12.67	12.67	42.79	39.8	34.33	lcl|NZ_CP011073.1_prot_WP_005789239.1_2728	[gene=VU15_RS13875] [protein=/inference=EXISTENCE: similar to AA sequence:RefSeq:WP_005789239.1] [protein_id=WP_005789239.1] [location=complement(3420855..3421460)]	CP011073.1_prot_WP_005789239.1_2728	7	2.41455
284	12.59	12.59	20.5	15.86	14.62	lcl|NZ_CP011073.1_prot_WP_005791282.1_3969	[gene=VU15_RS20275] [protein=/inference=EXISTENCE: similar to AA sequence:RefSeq:WP_010993740.1] [protein_id=WP_005791282.1] [location=complement(4907784..4909469)]	CP011073.1_prot_WP_005791282.1_3969	7	0.725211
285	12.5	12.5	37.45	32.77	28.09	lcl|NZ_CP011073.1_prot_WP_005789136.1_2684	[gene=VU15_RS13650] [protein=/inference=EXISTENCE: similar to AA sequence:RefSeq:WP_005821036.1] [protein_id=WP_005789136.1] [location=3367619..3368326]	CP011073.1_prot_WP_005789136.1_2684	9	12.5936
286	12.47	12.47	39.16	32.53	27.11	lcl|NZ_CP011073.1_prot_WP_005777960.1_2133	[gene=VU15_RS10835] [protein=/inference=EXISTENCE: similar to AA sequence:RefSeq:WP_005777960.1] [protein_id=WP_005777960.1] [location=2711889..2712887]	CP011073.1_prot_WP_005777960.1_2133	7	2.00788
287	12.46	12.46	73.47	51.02	45.58	lcl|NZ_CP011073.1_prot_WP_005791514.1_3795	[gene=VU15_RS19360] [protein=/inference=EXISTENCE: similar to AA sequence:RefSeq:WP_007755660.1] [protein_id=WP_005791514.1] [location=complement(4697685..4698128)]	CP011073.1_prot_WP_005791514.1_3795	15	19.3092
288	12.41	12.41	49.2	30.8	26.4	lcl|NZ_CP011073.1_prot_WP_005783649.1_4226	[gene=VU15_RS21610] [protein=/inference=EXISTENCE: similar to AA sequence:RefSeq:WP_016272242.1] [protein_id=WP_005783649.1] [location=5264992..5265744]	CP011073.1_prot_WP_005783649.1_4226	7	2.87468
289	12.39	12.39	54.86	54.86	48.61	lcl|NZ_CP011073.1_prot_WP_005791549.1_3773	[gene=VU15_RS19250] [protein=/inference=EXISTENCE: similar to AA sequence:RefSeq:WP_016275273.1] [protein_id=WP_005791549.1] [location=complement(4676260..4676694)]	CP011073.1_prot_WP_005791549.1_3773	8	34.9381
290	12.37	12.37	60.22	44.53	33.58	lcl|NZ_CP011073.1_prot_WP_011202194.1_758	[gene=VU15_RS03855] [protein=/inference=EXISTENCE: similar to AA sequence:SwissProt:Q8A012.1] [protein_id=WP_011202194.1] [location=complement(987800..988624)]	CP011073.1_prot_WP_011202194.1_758	7	4.275
291	12.36	12.36	28.8	15.36	11.96	lcl|NZ_CP011073.1_prot_WP_032574038.1_3700	[gene=VU15_RS18855] [protein=/inference=EXISTENCE: similar to AA sequence:RefSeq:WP_005783064.1] [protein_id=WP_032574038.1] [location=complement(4596940..4598973)]	CP011073.1_prot_WP_032574038.1_3700	6	0.804722
292	12.33	12.33	27.5	25	21.94	lcl|NZ_CP011073.1_prot_WP_005786497.1_1370	[gene=VU15_RS06955] [protein=/inference=EXISTENCE: similar to AA sequence:RefSeq:WP_005786497.1; catalyzes the coenzyme A-dependent oxidation of 3-methyl-2>] [protein_id=WP_005786497.1] [location=complement(1766262..1767344)]	CP011073.1_prot_WP_005786497.1_1370	7	1.81838
293	12.27	12.27	36.21	36.21	32.76	lcl|NZ_CP011073.1_prot_WP_005789703.1_2964	[gene=VU15_RS15065] [protein=/inference=EXISTENCE: similar to AA sequence:RefSeq:WP_010539018.1] [protein_id=WP_005789703.1] [location=3704414..3705286]	CP011073.1_prot_WP_005789703.1_2964	6	1.63665
294	12.26	12.26	52.87	40.16	31.56	lcl|NZ_CP011073.1_prot_WP_005782201.1_3774	[gene=VU15_RS19255] [protein=/inference=EXISTENCE: similar to AA sequence:RefSeq:WP_007487388.1] [protein_id=WP_005782201.1] [location=complement(4676718..4677452)]	CP011073.1_prot_WP_005782201.1_3774	10	10.5478
295	12.24	12.24	57.79	34.84	31.15	lcl|NZ_CP011073.1_prot_WP_005803357.1_1790	[gene=VU15_RS09080] [protein=/inference=EXISTENCE: similar to AA sequence:RefSeq:WP_014298862.1] [protein_id=WP_005803357.1] [location=complement(2289175..2289909)]	CP011073.1_prot_WP_005803357.1_1790	6	3.43669
296	12.23	12.23	75.26	56.7	56.7	lcl|NZ_CP011073.1_prot_WP_005791914.1_4102	[gene=VU15_RS20955] [protein=/inference=EXISTENCE: similar to AA sequence:RefSeq:WP_005822437.1] [protein_id=WP_005791914.1] [location=5104924..5105508]	CP011073.1_prot_WP_005791914.1_4102	13	122.285
297	12.16	12.16	33.49	26.51	22.65	lcl|NZ_CP011073.1_prot_WP_005791864.1_3609	[gene=VU15_RS18375] [protein=/inference=EXISTENCE: similar to AA sequence:RefSeq:WP_005934267.1] [protein_id=WP_005791864.1] [location=complement(4502152..4503399)]	CP011073.1_prot_WP_005791864.1_3609	7	1.0893
298	12.16	12.16	59.38	55.21	46.88	lcl|NZ_CP011073.1_prot_WP_005817244.1_3165	[gene=VU15_RS16105] [protein=/inference=EXISTENCE: similar to AA sequence:RefSeq:WP_005817244.1] [protein_id=WP_005817244.1] [location=complement(3952599..3953177)]	CP011073.1_prot_WP_005817244.1_3165	6	3.64159
299	12.12	12.12	44.9	23.38	23.38	lcl|NZ_CP011073.1_prot_WP_005798906.1_2905	[gene=VU15_RS14770] [protein=/inference=EXISTENCE: similar to AA sequence:RefSeq:WP_008769600.1] [protein_id=WP_005798906.1] [location=complement(3611223..3612842)]	CP011073.1_prot_WP_005798906.1_2905	8	0.951293
300	12.11	12.11	53.57	34.82	34.82	lcl|NZ_CP011073.1_prot_WP_005784257.1_289	[gene=VU15_RS01470] [protein=/inference=EXISTENCE: similar to AA sequence:RefSeq:WP_005822903.1] [protein_id=WP_005784257.1] [location=complement(386993..388003)]	CP011073.1_prot_WP_005784257.1_289	7	1.51189
301	12.1	12.1	33.61	33.61	27.73	lcl|NZ_CP011073.1_prot_WP_005786803.1_1529	[gene=VU15_RS07765] [protein=/inference=EXISTENCE: similar to AA sequence:RefSeq:WP_005776600.1] [protein_id=WP_005786803.1] [location=complement(1991504..1992577)]	CP011073.1_prot_WP_005786803.1_1529	6	1.34623
302	12.08	12.08	51.11	44.07	34.81	lcl|NZ_CP011073.1_prot_WP_005775719.1_827	[gene=nagB] [protein=/inference=EXISTENCE: similar to AA sequence:RefSeq:WP_010536717.1; catalyzes the reversible formation of fructose 6-phosphate>] [protein_id=WP_005775719.1] [location=1096184..1096996]	CP011073.1_prot_WP_005775719.1_827	7	4.87802
303	12.02	12.02	51.28	36.86	22.44	lcl|NZ_CP011073.1_prot_WP_005803456.1_1911	[gene=VU15_RS09685] [protein=/inference=EXISTENCE: similar to AA sequence:RefSeq:WP_009123405.1; catalyzes the formation of 5-phospho-alpha-D-ribose 1-phos>] [protein_id=WP_005803456.1] [location=complement(2445050..2445988)]	CP011073.1_prot_WP_005803456.1_1911	6	3.43669
304	12	12	45.98	41.95	39.08	lcl|NZ_CP011073.1_prot_WP_005785463.1_913	[gene=VU15_RS04640] [protein=/inference=EXISTENCE: similar to AA sequence:RefSeq:WP_005785463.1] [protein_id=WP_005785463.1] [location=1210388..1211434]	CP011073.1_prot_WP_005785463.1_913	8	2.72759
305	12	12	42.35	35.71	35.71	lcl|NZ_CP011073.1_prot_WP_005790648.1_3293	[gene=VU15_RS16745] [protein=/inference=EXISTENCE: similar to AA sequence:RefSeq:WP_009292626.1] [protein_id=WP_005790648.1] [location=complement(4097485..4098075)]	CP011073.1_prot_WP_005790648.1_3293	7	5.57933
306	12	12	32.47	32.47	32.47	lcl|NZ_CP011073.1_prot_WP_005789211.1_2717	[gene=VU15_RS13820] [protein=/inference=EXISTENCE: similar to AA sequence:RefSeq:WP_016270151.1] [protein_id=WP_005789211.1] [location=complement(3407015..3407599)]	CP011073.1_prot_WP_005789211.1_2717	7	4.3367
307	11.97	11.97	40.08	26.45	22.44	lcl|NZ_CP011073.1_prot_WP_005797086.1_4194	[gene=VU15_RS21450] [protein=/inference=EXISTENCE: similar to AA sequence:RefSeq:WP_005797086.1] [protein_id=WP_005797086.1] [location=complement(5231209..5232708)]	CP011073.1_prot_WP_005797086.1_4194	6	1.21222
308	11.96	11.96	47.49	41.7	41.7	lcl|NZ_CP011073.1_prot_WP_014299279.1_3091	[gene=VU15_RS15730] [protein=/inference=EXISTENCE: similar to AA sequence:RefSeq:WP_005814723.1] [protein_id=WP_014299279.1] [location=3861094..3861873]	CP011073.1_prot_WP_014299279.1_3091	8	7.11131
309	11.87	11.87	44.94	37.03	37.03	lcl|NZ_CP011073.1_prot_WP_011202784.1_1899	[gene=VU15_RS09625] [protein=/inference=EXISTENCE: similar to AA sequence:RefSeq:WP_005799713.1] [protein_id=WP_011202784.1] [location=complement(2427334..2428284)]	CP011073.1_prot_WP_011202784.1_1899	8	3.43669
310	11.78	11.78	38.36	18	15.85	lcl|NZ_CP011073.1_prot_WP_005790424.1_3175	[gene=VU15_RS16155] [protein=/inference=EXISTENCE: similar to AA sequence:SwissProt:Q5L9Y0.1; protein from Staphylococcus aureus has phosphodiesterase acti>] [protein_id=WP_005790424.1] [location=complement(3960148..3961683)]	CP011073.1_prot_WP_005790424.1_3175	7	1.10175
311	11.78	11.78	49.54	30.56	30.56	lcl|NZ_CP011073.1_prot_WP_032572784.1_1005	[gene=VU15_RS05105] [protein=/inference=EXISTENCE: similar to AA sequence:RefSeq:WP_007478333.1] [protein_id=WP_032572784.1] [location=1324519..1325169]	CP011073.1_prot_WP_032572784.1_1005	6	3.12463
312	11.77	11.77	30.09	24.24	24.24	lcl|NZ_CP011073.1_prot_WP_005791020.1_3429	[gene=VU15_RS17435] [protein=/inference=EXISTENCE: similar to AA sequence:RefSeq:WP_005677088.1] [protein_id=WP_005791020.1] [location=complement(4278551..4279939)]	CP011073.1_prot_WP_005791020.1_3429	7	0.858792
313	11.72	11.72	27.5	24.5	24.5	lcl|NZ_CP011073.1_prot_WP_005791918.1_4098	[gene=VU15_RS20935] [protein=/inference=EXISTENCE: similar to AA sequence:RefSeq:WP_005791918.1] [protein_id=WP_005791918.1] [location=complement(5100475..5101677)]	CP011073.1_prot_WP_005791918.1_4098	8	1.15443
314	11.62	11.62	19.48	18.18	16.88	lcl|NZ_CP011073.1_prot_WP_032574175.1_4040	[gene=VU15_RS20645] [protein=/inference=EXISTENCE: similar to AA sequence:RefSeq:WP_011108505.1] [protein_id=WP_032574175.1] [location=5009103..5010953]	CP011073.1_prot_WP_032574175.1_4040	6	0.778279
315	11.6	11.6	61.03	40.44	40.44	lcl|NZ_CP011073.1_prot_WP_004291236.1_3775	[gene=VU15_RS19260] [protein=/inference=EXISTENCE: similar to AA sequence:RefSeq:WP_007662145.1] [protein_id=WP_004291236.1] [location=complement(4677458..4677868)]	CP011073.1_prot_WP_004291236.1_3775	9	22.1013
316	11.59	11.59	32.88	21.32	21.32	lcl|NZ_CP011073.1_prot_WP_005788731.1_2513	[gene=VU15_RS12785] [protein=/inference=EXISTENCE: similar to AA sequence:RefSeq:WP_005788731.1] [protein_id=WP_005788731.1] [location=complement(3153839..3155164)]	CP011073.1_prot_WP_005788731.1_2513	6	0.711328
317	11.54	11.56	41.98	28.77	24.76	lcl|NZ_CP011073.1_prot_WP_005796998.1_9	[gene=VU15_RS00045] [protein=/inference=EXISTENCE: similar to AA sequence:RefSeq:WP_008657892.1; catalyzes the formation of N(1)-(5-phospho-D-ribosyl)glyci>] [protein_id=WP_005796998.1] [location=complement(8995..10269)]	CP011073.1_prot_WP_005796998.1_9	6	1.21222
318	11.44	11.44	29.49	22.44	20.3	lcl|NZ_CP011073.1_prot_WP_005787829.1_2079	[gene=VU15_RS10545] [protein=/inference=EXISTENCE: similar to AA sequence:RefSeq:WP_005815822.1] [protein_id=WP_005787829.1] [location=2641787..2643193]	CP011073.1_prot_WP_005787829.1_2079	9	1.75423
319	11.41	11.41	39.88	22.96	22.96	lcl|NZ_CP011073.1_prot_WP_032533170.1_1848	[gene=VU15_RS09370] [protein=/inference=EXISTENCE: similar to AA sequence:RefSeq:WP_005787456.1] [protein_id=WP_032533170.1] [location=2367751..2368746]	CP011073.1_prot_WP_032533170.1_1848	7	1.31013
320	11.4	11.4	56.63	32.97	32.97	lcl|NZ_CP011073.1_prot_WP_005809737.1_1080	[gene=VU15_RS05490] [protein=/inference=EXISTENCE: similar to AA sequence:RefSeq:WP_008659036.1] [protein_id=WP_005809737.1] [location=1407155..1407994]	CP011073.1_prot_WP_005809737.1_1080	7	2.59381
321	11.4	11.4	30.22	21.73	19.86	lcl|NZ_CP011073.1_prot_WP_032573269.1_2296	[gene=VU15_RS11680] [protein=/inference=EXISTENCE: similar to AA sequence:RefSeq:WP_005793408.1] [protein_id=WP_032573269.1] [location=2900510..2902279]	CP011073.1_prot_WP_032573269.1_2296	7	0.668101
322	11.33	11.33	21.02	15.62	12.7	lcl|NZ_CP011073.1_prot_WP_011202217.1_809	[gene=VU15_RS04120] [protein=/inference=EXISTENCE: similar to AA sequence:RefSeq:WP_010992235.1] [protein_id=WP_011202217.1] [location=complement(1066082..1068139)]	CP011073.1_prot_WP_011202217.1_809	7	0.701254
323	11.33	11.33	25.87	24.02	24.02	lcl|NZ_CP011073.1_prot_WP_005796407.1_434	[gene=VU15_RS02220] [protein=/inference=EXISTENCE: similar to AA sequence:RefSeq:WP_008658391.1] [protein_id=WP_005796407.1] [location=569790..571091]	CP011073.1_prot_WP_005796407.1_434	8	1.03092
324	11.28	11.28	33.02	22.39	16.51	lcl|NZ_CP011073.1_prot_WP_032572997.1_1358	[gene=VU15_RS06895] [protein=/inference=EXISTENCE: similar to AA sequence:RefSeq:WP_005776414.1] [protein_id=WP_032572997.1] [location=1754161..1755744]	CP011073.1_prot_WP_032572997.1_1358	6	1.2022
325	11.28	11.28	32.61	21.8	20	lcl|NZ_CP011073.1_prot_WP_005787533.1_1886	[gene=VU15_RS09560] [protein=/inference=EXISTENCE: similar to AA sequence:RefSeq:WP_005820178.1] [protein_id=WP_005787533.1] [location=2413120..2414787]	CP011073.1_prot_WP_005787533.1_1886	6	0.811609
326	11.25	11.25	17.75	12.17	9.67	lcl|NZ_CP011073.1_prot_WP_032573164.1_1826	[gene=VU15_RS09260] [protein=/inference=EXISTENCE: similar to AA sequence:RefSeq:WP_008660082.1] [protein_id=WP_032573164.1] [location=2333345..2335984]	CP011073.1_prot_WP_032573164.1_1826	6	0.447819
327	11.21	11.21	25.86	18.62	14.33	lcl|NZ_CP011073.1_prot_WP_025814212.1_2102	[gene=VU15_RS10675] [protein=/inference=EXISTENCE: similar to AA sequence:RefSeq:WP_008660327.1] [protein_id=WP_025814212.1] [location=complement(2674656..2676479)]	CP011073.1_prot_WP_025814212.1_2102	6	0.657724
328	11.2	11.2	20.29	7.775	7.775	lcl|NZ_CP011073.1_prot_WP_005783669.1_4237	[gene=VU15_RS21670] [protein=/inference=EXISTENCE: similar to AA sequence:RefSeq:WP_010991897.1] [protein_id=WP_005783669.1] [location=complement(5278668..5282027)]	CP011073.1_prot_WP_005783669.1_4237	6	0.318257
329	11.16	11.16	38.77	27.19	25.06	lcl|NZ_CP011073.1_prot_WP_005787210.1_1719	[gene=VU15_RS08720] [protein=/inference=EXISTENCE: similar to AA sequence:RefSeq:WP_005787210.1; uses the energy from reduction of ubiquinone-1 to ubiquino>] [protein_id=WP_005787210.1] [location=2211445..2212716]	CP011073.1_prot_WP_005787210.1_1719	7	1.94273
330	11.1	11.1	23.21	9.935	9.006	lcl|NZ_CP011073.1_prot_WP_032573229.1_2121	[gene=VU15_RS10770] [protein=/inference=EXISTENCE: similar to AA sequence:RefSeq:WP_005777927.1] [protein_id=WP_032573229.1] [location=complement(2697661..2700894)]	CP011073.1_prot_WP_032573229.1_2121	6	0.250899
331	11.07	11.07	21.63	15.56	9.642	lcl|NZ_CP011073.1_prot_WP_005791861.1_3608	[gene=VU15_RS18370] [protein=/inference=EXISTENCE: similar to AA sequence:RefSeq:WP_005782311.1] [protein_id=WP_005791861.1] [location=complement(4499801..4501981)]	CP011073.1_prot_WP_005791861.1_3608	5	0.632172
332	11.06	11.06	38.46	37.28	37.28	lcl|NZ_CP011073.1_prot_WP_005793355.1_2358	[gene=VU15_RS11990] [protein=/inference=EXISTENCE: similar to AA sequence:RefSeq:WP_005793355.1] [protein_id=WP_005793355.1] [location=2974519..2975028]	CP011073.1_prot_WP_005793355.1_2358	9	34.9381
333	10.98	10.98	39.44	17.3	17.3	lcl|NZ_CP011073.1_prot_WP_005787981.1_2132	[gene=VU15_RS10830] [protein=/inference=EXISTENCE: similar to AA sequence:RefSeq:WP_005787981.1] [protein_id=WP_005787981.1] [location=2710365..2711858]	CP011073.1_prot_WP_005787981.1_2132	7	0.811609
334	10.96	10.96	31.85	21.7	16.97	lcl|NZ_CP011073.1_prot_WP_045899175.1_1022	[gene=VU15_RS05195] [protein=/inference=EXISTENCE: similar to AA sequence:RefSeq:WP_005812907.1] [protein_id=WP_045899175.1] [location=1338899..1341058]	CP011073.1_prot_WP_045899175.1_1022	7	0.539927
335	10.81	10.81	39.64	25.83	25.83	lcl|NZ_CP011073.1_prot_WP_005785715.1_1008	[gene=VU15_RS05120] [protein=/inference=EXISTENCE: similar to AA sequence:SwissProt:Q5LG75.1] [protein_id=WP_005785715.1] [location=complement(1326685..1327686)]	CP011073.1_prot_WP_005785715.1_1008	6	0.873817
336	10.8	10.8	31.65	24.94	15.11	lcl|NZ_CP011073.1_prot_WP_009291549.1_521	[gene=VU15_RS02660] [protein=/inference=EXISTENCE: similar to AA sequence:RefSeq:WP_009291549.1] [protein_id=WP_009291549.1] [location=668326..669579]	CP011073.1_prot_WP_009291549.1_521	5	0.910953
337	10.78	10.78	19.61	12.76	12.76	lcl|NZ_CP011073.1_prot_WP_045899166.1_745	[gene=VU15_RS03790] [protein=/inference=EXISTENCE: similar to AA sequence:RefSeq:WP_009291636.1] [protein_id=WP_045899166.1] [location=complement(970350..972845)]	CP011073.1_prot_WP_045899166.1_745	7	0.380384
338	10.7	10.7	29.52	24.45	22.47	lcl|NZ_CP011073.1_prot_WP_005790875.1_3346	[gene=VU15_RS17015] [protein=/inference=EXISTENCE: similar to AA sequence:RefSeq:WP_011203446.1] [protein_id=WP_005790875.1] [location=4173062..4174426]	CP011073.1_prot_WP_005790875.1_3346	6	0.807769
339	10.69	10.69	54.68	33.81	33.81	lcl|NZ_CP011073.1_prot_WP_005795638.1_1055	[gene=VU15_RS05360] [protein=/inference=EXISTENCE: similar to AA sequence:SwissProt:Q5LG28.1; Assists in DNA repair by cleaving phosphodiester bonds at apu>] [protein_id=WP_005795638.1] [location=complement(1373357..1374193)]	CP011073.1_prot_WP_005795638.1_1055	6	1.6827
340	10.66	10.66	45	36.76	24.41	lcl|NZ_CP011073.1_prot_WP_005792050.1_3698	[gene=VU15_RS18845] [protein=/inference=EXISTENCE: similar to AA sequence:RefSeq:WP_004304915.1] [protein_id=WP_005792050.1] [location=complement(4594168..4595190)]	CP011073.1_prot_WP_005792050.1_3698	5	2.65174
341	10.62	10.62	34.84	30.53	27.66	lcl|NZ_CP011073.1_prot_WP_005798834.1_2730	[gene=VU15_RS13885] [protein=/inference=EXISTENCE: similar to AA sequence:RefSeq:WP_005789241.1; catalyzes the hydrolysis of Xaa-His dipeptides] [protein_id=WP_005798834.1] [location=3421883..3423349]	CP011073.1_prot_WP_005798834.1_2730	6	1.5551
342	10.59	10.59	47.26	42.62	33.33	lcl|NZ_CP011073.1_prot_WP_005791132.1_3503	[gene=VU15_RS17805] [protein=/inference=EXISTENCE: similar to AA sequence:RefSeq:WP_005781628.1] [protein_id=WP_005791132.1] [location=complement(4363261..4363974)]	CP011073.1_prot_WP_005791132.1_3503	6	3.12463
343	10.53	10.53	86.81	82.42	56.04	lcl|NZ_CP011073.1_prot_WP_005776335.1_1288	[gene=VU15_RS06545] [protein=/inference=EXISTENCE: similar to AA sequence:RefSeq:WP_004290360.1] [protein_id=WP_005776335.1] [location=complement(1659324..1659599)]	CP011073.1_prot_WP_005776335.1_1288	6	137.95
344	10.52	10.52	49.4	40.72	38.32	lcl|NZ_CP011073.1_prot_WP_005791878.1_3685	[gene=VU15_RS18755] [protein=/inference=EXISTENCE: similar to AA sequence:RefSeq:WP_005782287.1] [protein_id=WP_005791878.1] [location=complement(4576200..4577204)]	CP011073.1_prot_WP_005791878.1_3685	5	1.15443
345	10.46	10.46	48.33	35.28	19.44	lcl|NZ_CP011073.1_prot_WP_005791384.1_3923	[gene=VU15_RS20045] [protein=/inference=EXISTENCE: similar to AA sequence:RefSeq:WP_014299566.1] [protein_id=WP_005791384.1] [location=4840249..4841331]	CP011073.1_prot_WP_005791384.1_3923	5	2.3246
346	10.41	10.41	28.6	17.21	15.12	lcl|NZ_CP011073.1_prot_WP_032572341.1_4223	[gene=VU15_RS21595] [protein=/inference=EXISTENCE: similar to AA sequence:RefSeq:WP_008769127.1] [protein_id=WP_032572341.1] [location=5262140..5263432]	CP011073.1_prot_WP_032572341.1_4223	5	1.21898
347	10.41	10.41	46.13	37.5	32.44	lcl|NZ_CP011073.1_prot_WP_005791975.1_4041	[gene=VU15_RS20650] [protein=/inference=EXISTENCE: similar to AA sequence:RefSeq:WP_002558235.1] [protein_id=WP_005791975.1] [location=5010957..5011967]	CP011073.1_prot_WP_005791975.1_4041	5	1.51189
348	10.38	10.38	34.97	18.53	18.53	lcl|NZ_CP011073.1_prot_WP_014299278.1_3090	[gene=VU15_RS15725] [protein=/inference=EXISTENCE: similar to AA sequence:RefSeq:WP_010993371.1] [protein_id=WP_014299278.1] [location=complement(3859305..3860165)]	CP011073.1_prot_WP_014299278.1_3090	7	2.16228
349	10.37	10.37	21.52	11.88	10.65	lcl|NZ_CP011073.1_prot_WP_032572766.1_964	[gene=VU15_RS04895] [protein=/inference=EXISTENCE: similar to AA sequence:RefSeq:WP_017141696.1] [protein_id=WP_032572766.1] [location=complement(1265055..1267733)]	CP011073.1_prot_WP_032572766.1_964	6	0.457593
350	10.33	10.33	32.22	21.91	16.49	lcl|NZ_CP011073.1_prot_WP_005796039.1_760	[gene=VU15_RS03865] [protein=/inference=EXISTENCE: similar to AA sequence:RefSeq:WP_010992214.1] [protein_id=WP_005796039.1] [location=complement(989849..991015)]	CP011073.1_prot_WP_005796039.1_760	5	1.0893
351	10.33	10.33	47.37	40.35	37.72	lcl|NZ_CP011073.1_prot_WP_005791562.1_3764	[gene=VU15_RS19205] [protein=/inference=EXISTENCE: similar to AA sequence:RefSeq:WP_005656518.1] [protein_id=WP_005791562.1] [location=complement(4672818..4673162)]	CP011073.1_prot_WP_005791562.1_3764	7	18.307
352	10.33	10.33	52.14	52.14	43.59	lcl|NZ_CP011073.1_prot_WP_005790381.1_3156	[gene=VU15_RS16055] [protein=/inference=EXISTENCE: similar to AA sequence:RefSeq:WP_010993393.1] [protein_id=WP_005790381.1] [location=3944341..3944694]	CP011073.1_prot_WP_005790381.1_3156	5	4.62341
353	10.27	10.27	52.91	40.7	34.88	lcl|NZ_CP011073.1_prot_WP_005791564.1_3763	[gene=VU15_RS19200] [protein=/inference=EXISTENCE: similar to AA sequence:RefSeq:WP_007212082.1] [protein_id=WP_005791564.1] [location=complement(4672294..4672812)]	CP011073.1_prot_WP_005791564.1_3763	8	10.9378
354	10.21	10.21	45.27	30.6	24.88	lcl|NZ_CP011073.1_prot_WP_009292413.1_2156	[gene=VU15_RS10950] [protein=/inference=EXISTENCE: similar to AA sequence:RefSeq:WP_014298972.1] [protein_id=WP_009292413.1] [location=complement(2744631..2745839)]	CP011073.1_prot_WP_009292413.1_2156	5	1.22754
355	10.15	10.15	94.44	78.89	64.44	lcl|NZ_CP011073.1_prot_WP_005789740.1_2986	[gene=VU15_RS15175] [protein=/inference=EXISTENCE: similar to AA sequence:RefSeq:WP_005679636.1] [protein_id=WP_005789740.1] [location=complement(3731848..3732120)]	CP011073.1_prot_WP_005789740.1_2986	11	236.137
356	10.07	10.07	35.48	27.14	18.1	lcl|NZ_CP011073.1_prot_WP_032573178.1_1868	[gene=VU15_RS09470] [protein=/inference=EXISTENCE: similar to AA sequence:RefSeq:WP_005787500.1] [protein_id=WP_032573178.1] [location=2389325..2390587]	CP011073.1_prot_WP_032573178.1_1868	6	0.930698
357	10.06	10.06	63.16	41.23	41.23	lcl|NZ_CP011073.1_prot_WP_005781453.1_3394	[gene=VU15_RS17260] [protein=/inference=EXISTENCE: similar to AA sequence:RefSeq:WP_005940497.1] [protein_id=WP_005781453.1] [location=complement(4236391..4236735)]	CP011073.1_prot_WP_005781453.1_3394	7	145.78
358	10.02	10.02	30.08	25.85	25.85	lcl|NZ_CP011073.1_prot_WP_005784714.1_546	[gene=pyrH] [protein=/inference=EXISTENCE: similar to AA sequence:SwissProt:Q5LHK5.1; Catalyzes the phosphorylation of UMP to UDP] [protein_id=WP_005784714.1] [location=complement(707536..708246)]	CP011073.1_prot_WP_005784714.1_546	5	1.37137
359	10	10	29.02	27.76	27.76	lcl|NZ_CP011073.1_prot_WP_005788767.1_2527	[gene=VU15_RS12855] [protein=/inference=EXISTENCE: similar to AA sequence:RefSeq:WP_005678117.1] [protein_id=WP_005788767.1] [location=complement(3169873..3170826)]	CP011073.1_prot_WP_005788767.1_2527	5	1.15443
360	10	10	79.8	76.77	76.77	lcl|NZ_CP011073.1_prot_WP_005782154.1_3798	[gene=VU15_RS19405] [protein=/inference=EXISTENCE: similar to AA sequence:RefSeq:WP_005782154.1] [protein_id=WP_005782154.1] [location=complement(4700830..4701129)]	CP011073.1_prot_WP_005782154.1_3798	5	13.678
361	10	10	64.81	52.78	52.78	lcl|NZ_CP011073.1_prot_WP_005775925.1_1031	[gene=VU15_RS05240] [protein=/inference=EXISTENCE: similar to AA sequence:RefSeq:WP_005775925.1] [protein_id=WP_005775925.1] [location=1347886..1348212]	CP011073.1_prot_WP_005775925.1_1031	6	38.8107
362	10	10	40.19	40.19	40.19	lcl|NZ_CP011073.1_prot_WP_005785524.1_949	[gene=VU15_RS04820] [protein=/inference=EXISTENCE: similar to AA sequence:RefSeq:WP_005801144.1] [protein_id=WP_005785524.1] [location=complement(1248172..1248816)]	CP011073.1_prot_WP_005785524.1_949	5	2.16228
363	10	10	57.27	57.27	57.27	lcl|NZ_CP011073.1_prot_WP_005785232.1_801	[gene=VU15_RS04080] [protein=/inference=EXISTENCE: similar to AA sequence:RefSeq:WP_005775687.1] [protein_id=WP_005785232.1] [location=complement(1059701..1060384)]	CP011073.1_prot_WP_005785232.1_801	8	5.30957
364	9.96	9.96	55.59	34.92	30.73	lcl|NZ_CP011073.1_prot_WP_005790873.1_3345	[gene=VU15_RS17010] [protein=/inference=EXISTENCE: similar to AA sequence:RefSeq:WP_008769956.1] [protein_id=WP_005790873.1] [location=4171973..4173049]	CP011073.1_prot_WP_005790873.1_3345	6	1.4041
365	9.88	9.88	39.56	38.22	38.22	lcl|NZ_CP011073.1_prot_WP_005787203.1_1716	[gene=VU15_RS08705] [protein=/inference=EXISTENCE: similar to AA sequence:RefSeq:WP_005805370.1] [protein_id=WP_005787203.1] [location=2209441..2210118]	CP011073.1_prot_WP_005787203.1_1716	7	4.62341
366	9.87	9.87	19.52	14.1	12.15	lcl|NZ_CP011073.1_prot_WP_005790403.1_3166	[gene=VU15_RS16110] [protein=/inference=EXISTENCE: similar to AA sequence:RefSeq:WP_005821541.1] [protein_id=WP_005790403.1] [location=complement(3953174..3954559)]	CP011073.1_prot_WP_005790403.1_3166	5	1.03092
367	9.86	9.86	33.48	33.48	27.04	lcl|NZ_CP011073.1_prot_WP_005784328.1_323	[gene=VU15_RS01640] [protein=/inference=EXISTENCE: similar to AA sequence:RefSeq:WP_010992040.1] [protein_id=WP_005784328.1] [location=422386..423786]	CP011073.1_prot_WP_005784328.1_323	5	1.21898
368	9.85	9.85	16.7	12.07	12.07	lcl|NZ_CP011073.1_prot_WP_005793720.1_2119	[gene=VU15_RS10760] [protein=/inference=EXISTENCE: similar to AA sequence:RefSeq:WP_010537985.1; catalyzes the formation of prolyl-tRNA(Pro) from proline a>] [protein_id=WP_005793720.1] [location=complement(2695007..2696500)]	CP011073.1_prot_WP_005793720.1_2119	5	0.539927
369	9.8	9.8	14.81	14.81	14.81	lcl|NZ_CP011073.1_prot_WP_032568788.1_4010	[gene=VU15_RS20490] [protein=/inference=EXISTENCE: similar to AA sequence:RefSeq:WP_009293079.1] [protein_id=WP_032568788.1] [location=4969323..4971026]	CP011073.1_prot_WP_032568788.1_4010	7	0.584893
370	9.77	9.77	39.9	39.9	39.9	lcl|NZ_CP011073.1_prot_WP_032572915.1_1188	[gene=VU15_RS06045] [protein=/inference=EXISTENCE: similar to AA sequence:RefSeq:WP_011202425.1] [protein_id=WP_032572915.1] [location=1544257..1544853]	CP011073.1_prot_WP_032572915.1_1188	6	2.45511
371	9.75	9.75	36.75	36.75	27.11	lcl|NZ_CP011073.1_prot_WP_005785923.1_1076	[gene=VU15_RS05465] [protein=/inference=EXISTENCE: similar to AA sequence:RefSeq:WP_005785923.1] [protein_id=WP_005785923.1] [location=1400793..1401293]	CP011073.1_prot_WP_005785923.1_1076	6	24.1189
372	9.7	9.7	40.88	40.88	40.88	lcl|NZ_CP011073.1_prot_WP_005788406.1_2398	[gene=rpsP] [protein=/inference=EXISTENCE: similar to AA sequence:SwissProt:Q64SR3.1; binds to lower part of 30S body where it stabilizes two domai>] [protein_id=WP_005788406.1] [location=3023335..3023880]	CP011073.1_prot_WP_005788406.1_2398	10	358.381
373	9.67	9.67	48.14	32.88	24.07	lcl|NZ_CP011073.1_prot_WP_005802875.1_2715	[gene=VU15_RS13810] [protein=/inference=EXISTENCE: similar to AA sequence:RefSeq:WP_005802875.1] [protein_id=WP_005802875.1] [location=complement(3405541..3406428)]	CP011073.1_prot_WP_005802875.1_2715	5	2.16228
374	9.62	9.62	43.27	37.47	27.97	lcl|NZ_CP011073.1_prot_WP_005790599.1_3269	[gene=VU15_RS16625] [protein=/inference=EXISTENCE: similar to AA sequence:RefSeq:WP_011203413.1] [protein_id=WP_005790599.1] [location=complement(4069619..4070758)]	CP011073.1_prot_WP_005790599.1_3269	7	1.5551
375	9.59	10.13	49.87	22.28	20.51	lcl|NZ_CP011073.1_prot_WP_005788771.1_2528	[gene=VU15_RS12860] [protein=/inference=EXISTENCE: similar to AA sequence:RefSeq:WP_005780014.1; catalyzes the formation of 2-amino-3-oxobutanoate from ace>] [protein_id=WP_005788771.1] [location=3170963..3172150]	CP011073.1_prot_WP_005788771.1_2528	5	1.03092
376	9.56	9.56	37.24	15.96	9.19	lcl|NZ_CP011073.1_prot_WP_032573108.1_1656	[gene=VU15_RS08400] [protein=/inference=EXISTENCE: similar to AA sequence:RefSeq:WP_011202662.1] [protein_id=WP_032573108.1] [location=complement(2139424..2141907)]	CP011073.1_prot_WP_032573108.1_1656	5	0.501311
376	0	9.56	37.24	15.96	9.19	EXY90856.1	chaperone protein ClpB [Bacteroides fragilis str. 3998T(B)3] ID:596005620 QUERIES:EXY90856.1	Bacteroides fragilis str. 3998T(B)3	5	0.501311
376	0	9.56	37.24	15.96	9.19	EXY95750.1	chaperone protein ClpB [Bacteroides fragilis str. 3998 T(B) 4] ID:596012030 QUERIES:EXY95750.1	Bacteroides fragilis str. 3998 T(B) 4	5	0.501311
376	0	9.56	37.24	15.96	9.19	EXZ14311.1	chaperone protein ClpB [Bacteroides fragilis str. Ds-233] ID:596036995 QUERIES:EXZ14311.1	Bacteroides fragilis str. Ds-233	5	0.501311
376	0	9.56	37.24	15.96	9.19	EYA28039.1	chaperone protein ClpB [Bacteroides fragilis str. 1009-4-F #10] ID:596177655 QUERIES:EYA28039.1	Bacteroides fragilis str. 1009-4-F #10	5	0.501311
376	0	9.56	37.24	15.96	9.19	EYA33817.1	chaperone protein ClpB [Bacteroides fragilis str. 1009-4-F #7] ID:596183872 QUERIES:EYA33817.1	Bacteroides fragilis str. 1009-4-F #7	5	0.501311
376	0	9.56	37.24	15.96	9.19	EYA61462.1	chaperone protein ClpB [Bacteroides fragilis str. A7 (UDC12-2)] ID:596215520 QUERIES:EYA61462.1	Bacteroides fragilis str. A7 (UDC12-2)	5	0.501311
376	0	9.56	37.24	15.96	9.19	EYB18925.1	chaperone protein ClpB [Bacteroides fragilis str. I1345] ID:596282109 QUERIES:EYB18925.1	Bacteroides fragilis str. I1345	5	0.501311
377	9.46	9.46	52.33	44.19	44.19	lcl|NZ_CP011073.1_prot_WP_005790931.1_3386	[gene=VU15_RS17220] [protein=/inference=EXISTENCE: similar to AA sequence:RefSeq:WP_005781440.1] [protein_id=WP_005790931.1] [location=complement(4229094..4229612)]	CP011073.1_prot_WP_005790931.1_3386	5	4.01187
378	9.46	9.46	48.47	41.33	41.33	lcl|NZ_CP011073.1_prot_WP_005785759.1_1028	[gene=VU15_RS05225] [protein=/inference=EXISTENCE: similar to AA sequence:RefSeq:WP_005818781.1] [protein_id=WP_005785759.1] [location=complement(1345623..1346213)]	CP011073.1_prot_WP_005785759.1_1028	10	25.1016
379	9.42	9.42	59.52	43.65	37.3	lcl|NZ_CP011073.1_prot_WP_002558050.1_3757	[gene=VU15_RS19170] [protein=/inference=EXISTENCE: similar to AA sequence:RefSeq:WP_009125149.1] [protein_id=WP_002558050.1] [location=complement(4668706..4669086)]	CP011073.1_prot_WP_002558050.1_3757	5	41.1697
380	9.42	9.42	53.31	45.53	42.02	lcl|NZ_CP011073.1_prot_WP_005796496.1_359	[gene=VU15_RS01830] [protein=/inference=EXISTENCE: similar to AA sequence:RefSeq:WP_005810731.1] [protein_id=WP_005796496.1] [location=complement(457849..458622)]	CP011073.1_prot_WP_005796496.1_359	5	2.16228
381	9.4	9.4	18.11	14.79	9.112	lcl|NZ_CP011073.1_prot_WP_005787886.1_2097	[gene=VU15_RS10650] [protein=/inference=EXISTENCE: similar to AA sequence:RefSeq:WP_005777867.1] [protein_id=WP_005787886.1] [location=2667976..2670513]	CP011073.1_prot_WP_005787886.1_2097	6	0.571913
382	9.34	9.34	34.17	26.2	18.91	lcl|NZ_CP011073.1_prot_WP_005788433.1_2413	[gene=VU15_RS12265] [protein=/inference=EXISTENCE: similar to AA sequence:RefSeq:WP_002562682.1; produces ATP from ADP in the presence of a proton gradient>] [protein_id=WP_005788433.1] [location=complement(3040451..3041770)]	CP011073.1_prot_WP_005788433.1_2413	5	0.978319
383	9.33	9.33	21.48	13.03	13.03	lcl|NZ_CP011073.1_prot_WP_005788738.1_2516	[gene=VU15_RS12800] [protein=/inference=EXISTENCE: similar to AA sequence:RefSeq:WP_005788738.1] [protein_id=WP_005788738.1] [location=complement(3157310..3159016)]	CP011073.1_prot_WP_005788738.1_2516	6	0.412538
383	0	9.33	21.48	13.03	13.03	CAH08546.1	conserved hypothetical protein [Bacteroides fragilis NCTC 9343] ID:60493756 QUERIES:BF2852	Bacteroides fragilis NCTC 9343	6	0.425103
384	9.29	9.29	28.4	18.93	17.28	lcl|NZ_CP011073.1_prot_WP_025814295.1_1059	[gene=VU15_RS05380] [protein=/inference=EXISTENCE: similar to AA sequence:SwissProt:P45737.1] [protein_id=WP_025814295.1] [location=complement(1378459..1379919)]	CP011073.1_prot_WP_025814295.1_1059	6	0.681924
385	9.29	9.29	40	29.11	20.76	lcl|NZ_CP011073.1_prot_WP_005814336.1_3814	[gene=VU15_RS19485] [protein=/inference=EXISTENCE: similar to AA sequence:RefSeq:WP_008770198.1] [protein_id=WP_005814336.1] [location=4721606..4722793]	CP011073.1_prot_WP_005814336.1_3814	5	1.01534
386	9.22	9.22	30.99	11.01	9.987	lcl|NZ_CP011073.1_prot_WP_005791192.1_4011	[gene=VU15_RS20495] [protein=/inference=EXISTENCE: similar to AA sequence:RefSeq:WP_008770105.1] [protein_id=WP_005791192.1] [location=4971305..4973650]	CP011073.1_prot_WP_005791192.1_4011	5	0.333521
387	9.21	9.22	69.47	56.49	46.56	lcl|NZ_CP011073.1_prot_WP_005782213.1_3766	[gene=VU15_RS19215] [protein=/inference=EXISTENCE: similar to AA sequence:SwissProt:Q64NM2.1] [protein_id=WP_005782213.1] [location=complement(4673769..4674164)]	CP011073.1_prot_WP_005782213.1_3766	7	13.678
388	9.21	9.21	20.54	8.757	7.351	lcl|NZ_CP011073.1_prot_WP_032573567.1_2919	[gene=VU15_RS14840] [protein=/inference=EXISTENCE: similar to AA sequence:RefSeq:WP_005814903.1] [protein_id=WP_032573567.1] [location=3639654..3642431]	CP011073.1_prot_WP_032573567.1_2919	5	0.279802
389	9.18	9.18	24.5	20.15	17.06	lcl|NZ_CP011073.1_prot_WP_005786455.1_1344	[gene=VU15_RS06825] [protein=/inference=EXISTENCE: similar to AA sequence:RefSeq:WP_005795127.1] [protein_id=WP_005786455.1] [location=1735661..1737316]	CP011073.1_prot_WP_005786455.1_1344	6	1.04336
390	9.18	9.18	28.94	24.03	21.71	lcl|NZ_CP011073.1_prot_WP_032596111.1_3202	[gene=VU15_RS16290] [protein=/inference=EXISTENCE: similar to AA sequence:RefSeq:WP_014299308.1] [protein_id=WP_032596111.1] [location=3997011..3998174]	CP011073.1_prot_WP_032596111.1_3202	6	1.31013
391	9.12	9.12	31.65	24.68	24.68	lcl|NZ_CP011073.1_prot_WP_005802708.1_3015	[gene=VU15_RS15320] [protein=/inference=EXISTENCE: similar to AA sequence:RefSeq:WP_011203286.1] [protein_id=WP_005802708.1] [location=complement(3768848..3769798)]	CP011073.1_prot_WP_005802708.1_3015	5	1.05353
392	9.1	9.1	81.82	55.45	43.64	lcl|NZ_CP011073.1_prot_WP_005791944.1_4072	[gene=VU15_RS20805] [protein=/inference=EXISTENCE: similar to AA sequence:RefSeq:WP_005781741.1] [protein_id=WP_005791944.1] [location=complement(5065761..5066093)]	CP011073.1_prot_WP_005791944.1_4072	5	9
393	9.1	9.1	55.47	48.44	39.84	lcl|NZ_CP011073.1_prot_WP_005791749.1_3547	[gene=VU15_RS18050] [protein=/inference=EXISTENCE: similar to AA sequence:RefSeq:WP_013545814.1] [protein_id=WP_005791749.1] [location=complement(4423099..4423485)]	CP011073.1_prot_WP_005791749.1_3547	9	30.6228
394	9.07	9.07	52.51	36.87	33.92	lcl|NZ_CP011073.1_prot_WP_005814966.1_2801	[gene=VU15_RS14250] [protein=/inference=EXISTENCE: similar to AA sequence:RefSeq:WP_002561121.1] [protein_id=WP_005814966.1] [location=3502188..3503207]	CP011073.1_prot_WP_005814966.1_2801	8	2.16228
395	9.05	9.05	34.71	23.69	20.66	lcl|NZ_CP011073.1_prot_WP_005784891.1_649	[gene=VU15_RS03310] [protein=/inference=EXISTENCE: similar to AA sequence:RefSeq:WP_005925745.1] [protein_id=WP_005784891.1] [location=848099..849190]	CP011073.1_prot_WP_005784891.1_649	5	0.701254
396	9.05	9.05	34.02	27.22	27.22	lcl|NZ_CP011073.1_prot_WP_005791602.1_3740	[gene=VU15_RS19085] [protein=/inference=EXISTENCE: similar to AA sequence:RefSeq:WP_008770223.1] [protein_id=WP_005791602.1] [location=complement(4651879..4652895)]	CP011073.1_prot_WP_005791602.1_3740	5	0.737801
397	9.03	9.03	33.63	27.14	23.6	lcl|NZ_CP011073.1_prot_WP_032573597.1_2965	[gene=VU15_RS15070] [protein=/inference=EXISTENCE: similar to AA sequence:RefSeq:WP_007486135.1] [protein_id=WP_032573597.1] [location=3705302..3706321]	CP011073.1_prot_WP_032573597.1_2965	5	1.51189
398	9.01	9.01	27.87	22.03	22.03	lcl|NZ_CP011073.1_prot_WP_005784672.1_512	[gene=VU15_RS02615] [protein=/inference=EXISTENCE: similar to AA sequence:RefSeq:WP_005810596.1] [protein_id=WP_005784672.1] [location=complement(647065..648660)]	CP011073.1_prot_WP_005784672.1_512	6	0.610262
399	8.96	8.96	71.6	48.52	36.69	lcl|NZ_CP011073.1_prot_WP_005784365.1_344	[gene=VU15_RS01745] [protein=/inference=EXISTENCE: similar to AA sequence:RefSeq:WP_005810775.1] [protein_id=WP_005784365.1] [location=complement(440534..441043)]	CP011073.1_prot_WP_005784365.1_344	8	9
400	8.96	8.96	21.32	18.02	18.02	lcl|NZ_CP011073.1_prot_WP_005789686.1_2957	[gene=VU15_RS15030] [protein=/inference=EXISTENCE: similar to AA sequence:RefSeq:WP_005654489.1] [protein_id=WP_005789686.1] [location=3692163..3693347]	CP011073.1_prot_WP_005789686.1_2957	5	0.823348
401	8.88	8.88	39.08	27.38	20.31	lcl|NZ_CP011073.1_prot_WP_005787075.1_1644	[gene=VU15_RS08340] [protein=/inference=EXISTENCE: similar to AA sequence:RefSeq:WP_005787075.1] [protein_id=WP_005787075.1] [location=complement(2127968..2128945)]	CP011073.1_prot_WP_005787075.1_1644	5	0.905461
402	8.88	8.88	30.73	17.13	17.13	lcl|NZ_CP011073.1_prot_WP_005786690.1_1461	[gene=VU15_RS07415] [protein=/inference=EXISTENCE: similar to AA sequence:RefSeq:WP_005786690.1] [protein_id=WP_005786690.1] [location=1903700..1905313]	CP011073.1_prot_WP_005786690.1_1461	5	0.637894
403	8.87	8.87	28.92	19.69	19.69	lcl|NZ_CP011073.1_prot_WP_005788329.1_2364	[gene=VU15_RS12020] [protein=/inference=EXISTENCE: similar to AA sequence:RefSeq:WP_005788329.1] [protein_id=WP_005788329.1] [location=complement(2979012..2979989)]	CP011073.1_prot_WP_005788329.1_2364	5	0.649648
404	8.85	8.85	37.05	21.94	21.94	lcl|NZ_CP011073.1_prot_WP_032573334.1_2423	[gene=VU15_RS12335] [protein=/inference=EXISTENCE: similar to AA sequence:RefSeq:WP_014299063.1] [protein_id=WP_032573334.1] [location=3056567..3057403]	CP011073.1_prot_WP_032573334.1_2423	6	1.95521
405	8.84	8.84	31.68	26.73	14.36	lcl|NZ_CP011073.1_prot_WP_005784515.1_419	[gene=VU15_RS02145] [protein=/inference=EXISTENCE: similar to AA sequence:SwissProt:Q5LHT1.1] [protein_id=WP_005784515.1] [location=547625..548839]	CP011073.1_prot_WP_005784515.1_419	5	1.21898
406	8.84	8.84	36.87	23.3	23.3	lcl|NZ_CP011073.1_prot_WP_005791729.1_3534	[gene=VU15_RS17985] [protein=/inference=EXISTENCE: similar to AA sequence:RefSeq:WP_004314728.1] [protein_id=WP_005791729.1] [location=complement(4410583..4411602)]	CP011073.1_prot_WP_005791729.1_3534	5	0.832981
407	8.8	8.8	65.77	52.35	52.35	lcl|NZ_CP011073.1_prot_WP_005783995.1_166	[gene=VU15_RS00840] [protein=/inference=EXISTENCE: similar to AA sequence:RefSeq:WP_004298215.1] [protein_id=WP_005783995.1] [location=complement(198737..199186)]	CP011073.1_prot_WP_005783995.1_166	5	3.32876
408	8.79	8.79	37.8	25.2	15.75	lcl|NZ_CP011073.1_prot_WP_008769017.1_2340	[gene=VU15_RS11900] [protein=/inference=EXISTENCE: similar to AA sequence:RefSeq:WP_005793368.1] [protein_id=WP_008769017.1] [location=complement(2954615..2955760)]	CP011073.1_prot_WP_008769017.1_2340	5	2.38386
409	8.75	8.75	26.81	18.15	13.51	lcl|NZ_CP011073.1_prot_WP_005795948.1_844	[gene=VU15_RS04295] [protein=/inference=EXISTENCE: similar to AA sequence:RefSeq:WP_005785323.1] [protein_id=WP_005795948.1] [location=complement(1116222..1117712)]	CP011073.1_prot_WP_005795948.1_844	5	0.747528
410	8.68	8.68	48	39	30	lcl|NZ_CP011073.1_prot_WP_005783862.1_100	[gene=VU15_RS00500] [protein=/inference=EXISTENCE: similar to AA sequence:RefSeq:WP_005779392.1] [protein_id=WP_005783862.1] [location=120748..121350]	CP011073.1_prot_WP_005783862.1_100	17	793.328
411	8.66	8.66	24.49	22.79	22.79	lcl|NZ_CP011073.1_prot_WP_008660290.1_2069	[gene=VU15_RS10495] [protein=/inference=EXISTENCE: similar to AA sequence:RefSeq:WP_008660290.1] [protein_id=WP_008660290.1] [location=complement(2634227..2635111)]	CP011073.1_prot_WP_008660290.1_2069	5	1.15443
412	8.65	8.65	70	70	68.89	lcl|NZ_CP011073.1_prot_WP_005791188.1_4014	[gene=VU15_RS20510] [protein=/inference=EXISTENCE: similar to AA sequence:RefSeq:WP_005781816.1] [protein_id=WP_005791188.1] [location=complement(4976863..4977135)]	CP011073.1_prot_WP_005791188.1_4014	7	50.7947
413	8.55	8.55	24.84	17.36	14.51	lcl|NZ_CP011073.1_prot_WP_005795636.1_1056	[gene=VU15_RS05365] [protein=/inference=EXISTENCE: similar to AA sequence:RefSeq:WP_008768096.1; catalyzes the formation of L-tryptophan from indole and L->] [protein_id=WP_005795636.1] [location=complement(1374322..1375689)]	CP011073.1_prot_WP_005795636.1_1056	4	0.615598
414	8.54	8.54	56.76	56.76	51.35	lcl|NZ_CP011073.1_prot_WP_005785789.1_1045	[gene=VU15_RS05310] [protein=/inference=EXISTENCE: similar to AA sequence:RefSeq:WP_005818805.1] [protein_id=WP_005785789.1] [location=complement(1359759..1360205)]	CP011073.1_prot_WP_005785789.1_1045	5	2.51119
415	8.51	8.51	58.62	43.53	43.53	lcl|NZ_CP011073.1_prot_WP_045899334.1_2796	[gene=VU15_RS14220] [protein=/inference=EXISTENCE: similar to AA sequence:RefSeq:WP_010537342.1] [protein_id=WP_045899334.1] [location=3496363..3497061]	CP011073.1_prot_WP_045899334.1_2796	7	3.12463
416	8.49	8.49	58.65	58.65	50	lcl|NZ_CP011073.1_prot_WP_032572548.1_561	[gene=VU15_RS02860] [protein=/inference=EXISTENCE: similar to AA sequence:RefSeq:WP_009291563.1] [protein_id=WP_032572548.1] [location=721402..721716]	CP011073.1_prot_WP_032572548.1_561	6	18.307
417	8.47	8.47	72.87	66.67	66.67	lcl|NZ_CP011073.1_prot_WP_004296327.1_3756	[gene=VU15_RS19165] [protein=/inference=EXISTENCE: similar to AA sequence:RefSeq:WP_007567382.1] [protein_id=WP_004296327.1] [location=complement(4668305..4668694)]	CP011073.1_prot_WP_004296327.1_3756	11	250.189
418	8.46	8.46	44.1	35.9	27.69	lcl|NZ_CP011073.1_prot_WP_008768285.1_1338	[gene=VU15_RS06795] [protein=/inference=EXISTENCE: similar to AA sequence:RefSeq:WP_005776393.1] [protein_id=WP_008768285.1] [location=complement(1729374..1729961)]	CP011073.1_prot_WP_008768285.1_1338	5	11.3285
419	8.43	8.43	41.03	20.51	17.95	lcl|NZ_CP011073.1_prot_WP_032572660.1_921	[gene=VU15_RS04680] [protein=/inference=EXISTENCE: similar to AA sequence:RefSeq:WP_005775831.1] [protein_id=WP_032572660.1] [location=complement(1217494..1218549)]	CP011073.1_prot_WP_032572660.1_921	4	0.649648
420	8.43	8.43	23.01	15.07	12.63	lcl|NZ_CP011073.1_prot_WP_032572360.1_68	[gene=VU15_RS00340] [protein=/inference=EXISTENCE: similar to AA sequence:RefSeq:WP_002558654.1] [protein_id=WP_032572360.1] [location=complement(83128..84603)]	CP011073.1_prot_WP_032572360.1_68	6	0.978319
421	8.42	8.43	33.88	32.24	27.87	lcl|NZ_CP011073.1_prot_WP_005791124.1_3499	[gene=VU15_RS17785] [protein=/inference=EXISTENCE: similar to AA sequence:RefSeq:WP_002562587.1] [protein_id=WP_005791124.1] [location=complement(4360584..4361135)]	CP011073.1_prot_WP_005791124.1_3499	6	4.62341
422	8.42	8.42	37.99	25.65	20.78	lcl|NZ_CP011073.1_prot_WP_008768080.1_1030	[gene=VU15_RS05235] [protein=/inference=EXISTENCE: similar to AA sequence:RefSeq:WP_010992355.1] [protein_id=WP_008768080.1] [location=1346913..1347839]	CP011073.1_prot_WP_008768080.1_1030	4	1.4041
423	8.37	8.37	49.64	33.33	15.59	lcl|NZ_CP011073.1_prot_WP_032574007.1_3564	[gene=VU15_RS18150] [protein=/inference=EXISTENCE: similar to AA sequence:RefSeq:WP_005799112.1] [protein_id=WP_032574007.1] [location=complement(4446609..4447862)]	CP011073.1_prot_WP_032574007.1_3564	6	2.16228
424	8.33	8.33	36.62	30.25	25.48	lcl|NZ_CP011073.1_prot_WP_005791030.1_3434	[gene=VU15_RS17460] [protein=/inference=EXISTENCE: similar to AA sequence:RefSeq:WP_005791030.1] [protein_id=WP_005791030.1] [location=complement(4284769..4285713)]	CP011073.1_prot_WP_005791030.1_3434	4	1.15443
425	8.32	8.33	42.03	42.03	33.33	lcl|NZ_CP011073.1_prot_WP_005776445.1_1381	[gene=VU15_RS07010] [protein=/inference=EXISTENCE: similar to AA sequence:RefSeq:WP_005776445.1] [protein_id=WP_005776445.1] [location=complement(1776491..1776700)]	CP011073.1_prot_WP_005776445.1_1381	9	215442
426	8.29	8.29	10.12	8.659	6.951	lcl|NZ_CP011073.1_prot_WP_032534057.1_3560	[gene=VU15_RS18130] [protein=/inference=EXISTENCE: similar to AA sequence:RefSeq:WP_005799114.1] [protein_id=WP_032534057.1] [location=complement(4440600..4443062)]	CP011073.1_prot_WP_032534057.1_3560	4	0.189794
427	8.27	8.27	40.14	23.66	23.66	lcl|NZ_CP011073.1_prot_WP_005792021.1_3709	[gene=VU15_RS18900] [protein=/inference=EXISTENCE: similar to AA sequence:RefSeq:WP_008770306.1] [protein_id=WP_005792021.1] [location=complement(4617383..4618222)]	CP011073.1_prot_WP_005792021.1_3709	6	2.38386
428	8.26	8.26	34.47	25.07	21.94	lcl|NZ_CP011073.1_prot_WP_032565345.1_3347	[gene=VU15_RS17020] [protein=/inference=EXISTENCE: similar to AA sequence:RefSeq:WP_017141968.1] [protein_id=WP_032565345.1] [location=complement(4174511..4175566)]	CP011073.1_prot_WP_032565345.1_3347	5	1.78256
429	8.25	8.25	21.96	19.29	15.73	lcl|NZ_CP011073.1_prot_WP_005784031.1_185	[gene=VU15_RS00935] [protein=/inference=EXISTENCE: similar to AA sequence:RefSeq:WP_005812121.1] [protein_id=WP_005784031.1] [location=220998..222011]	CP011073.1_prot_WP_005784031.1_185	4	1.06914
430	8.24	8.24	20.52	20.52	17.92	lcl|NZ_CP011073.1_prot_WP_005785122.1_756	[gene=VU15_RS03845] [protein=/inference=EXISTENCE: similar to AA sequence:RefSeq:WP_005835349.1] [protein_id=WP_005785122.1] [location=complement(985448..986488)]	CP011073.1_prot_WP_005785122.1_756	5	1.08057
431	8.21	8.21	20.25	15.05	13.08	lcl|NZ_CP011073.1_prot_WP_005787345.1_1789	[gene=VU15_RS09075] [protein=/inference=EXISTENCE: similar to AA sequence:RefSeq:WP_005803355.1] [protein_id=WP_005787345.1] [location=complement(2287487..2289163)]	CP011073.1_prot_WP_005787345.1_1789	5	0.747528
432	8.18	8.18	33.17	26.1	20.98	lcl|NZ_CP011073.1_prot_WP_005786023.1_1114	[gene=VU15_RS05660] [protein=/inference=EXISTENCE: similar to AA sequence:RefSeq:WP_005786023.1] [protein_id=WP_005786023.1] [location=1448826..1450058]	CP011073.1_prot_WP_005786023.1_1114	5	0.930698
433	8.16	8.16	59.45	41.94	41.94	lcl|NZ_CP011073.1_prot_WP_005791972.1_4044	[gene=VU15_RS20665] [protein=/inference=EXISTENCE: similar to AA sequence:RefSeq:WP_007487554.1] [protein_id=WP_005791972.1] [location=complement(5015247..5015900)]	CP011073.1_prot_WP_005791972.1_4044	5	2.16228
434	8.14	8.14	31.07	31.07	19.49	lcl|NZ_CP011073.1_prot_WP_045899445.1_4024	[gene=VU15_RS20560] [protein=/inference=EXISTENCE: similar to AA sequence:RefSeq:WP_008661589.1] [protein_id=WP_045899445.1] [location=complement(4993564..4994628)]	CP011073.1_prot_WP_045899445.1_4024	4	1.33572
435	8.11	8.11	19.7	18.48	11.96	lcl|NZ_CP011073.1_prot_WP_005787240.1_1735	[gene=VU15_RS08800] [protein=/inference=EXISTENCE: similar to AA sequence:RefSeq:WP_009579820.1] [protein_id=WP_005787240.1] [location=2229664..2231874]	CP011073.1_prot_WP_005787240.1_1735	4	0.606506
436	8.1	8.1	30.87	11.61	10.08	lcl|NZ_CP011073.1_prot_WP_011202645.1_1615	[gene=VU15_RS08195] [protein=/inference=EXISTENCE: similar to AA sequence:RefSeq:WP_010992781.1] [protein_id=WP_011202645.1] [location=2092540..2094894]	CP011073.1_prot_WP_011202645.1_1615	5	0.29155
437	8.1	8.1	26.29	18.32	15.52	lcl|NZ_CP011073.1_prot_WP_005785179.1_779	[gene=VU15_RS03960] [protein=/inference=EXISTENCE: similar to AA sequence:RefSeq:WP_008658742.1] [protein_id=WP_005785179.1] [location=complement(1011862..1013256)]	CP011073.1_prot_WP_005785179.1_779	4	0.615598
438	8.09	8.09	45.26	18.49	15.82	lcl|NZ_CP011073.1_prot_WP_005795164.1_1316	[gene=VU15_RS06685] [protein=/inference=EXISTENCE: similar to AA sequence:RefSeq:WP_005795164.1] [protein_id=WP_005795164.1] [location=complement(1695414..1696649)]	CP011073.1_prot_WP_005795164.1_1316	4	1.4041
439	8.07	8.07	27.94	17.55	15.01	lcl|NZ_CP011073.1_prot_WP_050443442.1_1904	[gene=VU15_RS21725] [protein=/inference=EXISTENCE: similar to AA sequence:RefSeq:WP_008660186.1] [protein_id=WP_050443442.1] [location=complement(2436031..2437332)]	CP011073.1_prot_WP_050443442.1_1904	4	0.637894
440	8.02	8.02	22.75	7.109	7.109	EXZ82858.1	istB-like ATP binding family protein [Bacteroides fragilis str. B1 (UDC16-1)] ID:596122502 QUERIES:EXZ82858.1	Bacteroides fragilis str. B1 (UDC16-1)	4	0.185971
441	8	8	24.16	17.43	17.43	lcl|NZ_CP011073.1_prot_WP_005787921.1_2105	[gene=VU15_RS10690] [protein=/inference=EXISTENCE: similar to AA sequence:RefSeq:WP_004291042.1] [protein_id=WP_005787921.1] [location=complement(2678273..2679256)]	CP011073.1_prot_WP_005787921.1_2105	4	1.03092
442	8	8	23.86	23.86	23.86	lcl|NZ_CP011073.1_prot_WP_032573017.1_1423	[gene=VU15_RS07225] [protein=/inference=EXISTENCE: similar to AA sequence:RefSeq:WP_005786606.1] [protein_id=WP_032573017.1] [location=1829231..1829761]	CP011073.1_prot_WP_032573017.1_1423	4	2.16228
443	8	8	24.68	24.68	24.68	lcl|NZ_CP011073.1_prot_WP_005791379.1_3925	[gene=VU15_RS20055] [protein=/inference=EXISTENCE: similar to AA sequence:RefSeq:WP_008765198.1] [protein_id=WP_005791379.1] [location=complement(4841955..4842419)]	CP011073.1_prot_WP_005791379.1_3925	4	1.42446
444	7.98	7.98	41.48	29.69	29.69	lcl|NZ_CP011073.1_prot_WP_008769932.1_3300	[gene=VU15_RS16785] [protein=/inference=EXISTENCE: similar to AA sequence:SwissProt:Q64PU2.1] [protein_id=WP_008769932.1] [location=4103130..4103819]	CP011073.1_prot_WP_008769932.1_3300	4	0.778279
445	7.94	7.98	67.39	50	50	lcl|NZ_CP011073.1_prot_WP_005785768.1_1034	[gene=VU15_RS05255] [protein=/inference=EXISTENCE: similar to AA sequence:RefSeq:WP_009291778.1] [protein_id=WP_005785768.1] [location=1349868..1350284]	CP011073.1_prot_WP_005785768.1_1034	6	9
446	7.94	7.94	57.65	57.65	50.51	lcl|NZ_CP011073.1_prot_WP_005790721.1_3323	[gene=VU15_RS16900] [protein=/inference=EXISTENCE: similar to AA sequence:RefSeq:WP_009292614.1] [protein_id=WP_005790721.1] [location=4135779..4136369]	CP011073.1_prot_WP_005790721.1_3323	6	4.01187
447	7.9	7.9	28.45	14.66	12.69	lcl|NZ_CP011073.1_prot_WP_005791310.1_3956	[gene=VU15_RS20210] [protein=/inference=EXISTENCE: similar to AA sequence:RefSeq:WP_005814228.1] [protein_id=WP_005791310.1] [location=complement(4885857..4887230)]	CP011073.1_prot_WP_005791310.1_3956	5	1.15443
448	7.88	7.88	15.15	8.428	7.631	lcl|NZ_CP011073.1_prot_WP_005784370.1_346	[gene=VU15_RS01755] [protein=/inference=EXISTENCE: similar to AA sequence:RefSeq:WP_005778946.1] [protein_id=WP_005784370.1] [location=complement(441641..444277)]	CP011073.1_prot_WP_005784370.1_346	5	0.333521
449	7.85	7.85	37.93	15.76	15.76	lcl|NZ_CP011073.1_prot_WP_005797870.1_3191	[gene=VU15_RS16235] [protein=/inference=EXISTENCE: similar to AA sequence:RefSeq:WP_005797870.1] [protein_id=WP_005797870.1] [location=complement(3981015..3982235)]	CP011073.1_prot_WP_005797870.1_3191	4	0.44544
450	7.82	7.82	54.97	33.92	27.49	lcl|NZ_CP011073.1_prot_WP_005784368.1_345	[gene=VU15_RS01750] [protein=/inference=EXISTENCE: similar to AA sequence:RefSeq:WP_005778948.1] [protein_id=WP_005784368.1] [location=complement(441101..441616)]	CP011073.1_prot_WP_005784368.1_345	5	3.64159
451	7.79	7.79	29.19	19.8	18.02	lcl|NZ_CP011073.1_prot_WP_005787799.1_2065	[gene=VU15_RS10475] [protein=/inference=EXISTENCE: similar to AA sequence:RefSeq:WP_018109619.1] [protein_id=WP_005787799.1] [location=complement(2629461..2630645)]	CP011073.1_prot_WP_005787799.1_2065	4	0.978319
452	7.79	7.79	20.34	10.43	10.43	lcl|NZ_CP011073.1_prot_WP_005788434.1_2414	[gene=VU15_RS12270] [protein=/inference=EXISTENCE: similar to AA sequence:RefSeq:WP_005931174.1] [protein_id=WP_005788434.1] [location=complement(3041800..3043557)]	CP011073.1_prot_WP_005788434.1_2414	4	0.365008
453	7.76	7.76	35.9	20.93	18.5	lcl|NZ_CP011073.1_prot_WP_005799014.1_3002	[gene=VU15_RS15255] [protein=/inference=EXISTENCE: similar to AA sequence:RefSeq:WP_005799014.1] [protein_id=WP_005799014.1] [location=complement(3751952..3753316)]	CP011073.1_prot_WP_005799014.1_3002	7	0.84785
454	7.74	7.74	17.24	9.695	9.695	lcl|NZ_CP011073.1_prot_WP_005798215.1_3390	[gene=VU15_RS17240] [protein=/inference=EXISTENCE: similar to AA sequence:RefSeq:WP_005790938.1] [protein_id=WP_005798215.1] [location=4233288..4234961]	CP011073.1_prot_WP_005798215.1_3390	4	0.467799
455	7.71	7.71	9.519	7.019	6.058	lcl|NZ_CP011073.1_prot_WP_032563009.1_2081	[gene=VU15_RS10555] [protein=/inference=EXISTENCE: similar to AA sequence:RefSeq:WP_005777843.1] [protein_id=WP_032563009.1] [location=2644356..2647478]	CP011073.1_prot_WP_032563009.1_2081	4	0.376857
456	7.61	7.61	25.65	11.3	7.391	lcl|NZ_CP011073.1_prot_WP_032573240.1_2143	[gene=VU15_RS10885] [protein=/inference=EXISTENCE: similar to AA sequence:RefSeq:WP_005788003.1] [protein_id=WP_032573240.1] [location=2724847..2726919]	CP011073.1_prot_WP_032573240.1_2143	5	0.619207
457	7.61	7.61	25.72	13.42	9.105	lcl|NZ_CP011073.1_prot_WP_032574119.1_3961	[gene=VU15_RS20235] [protein=/inference=EXISTENCE: similar to AA sequence:SwissProt:Q64N34.1] [protein_id=WP_032574119.1] [location=4890795..4892675]	CP011073.1_prot_WP_032574119.1_3961	4	0.678804
458	7.53	7.53	24.36	22.91	22.55	lcl|NZ_CP011073.1_prot_WP_005784896.1_651	[gene=VU15_RS03320] [protein=/inference=EXISTENCE: similar to AA sequence:RefSeq:WP_008769433.1] [protein_id=WP_005784896.1] [location=850224..851051]	CP011073.1_prot_WP_005784896.1_651	4	0.968419
459	7.52	7.52	23.29	23.29	23.29	lcl|NZ_CP011073.1_prot_WP_005785714.1_1007	[gene=VU15_RS05115] [protein=/inference=EXISTENCE: similar to AA sequence:RefSeq:WP_004320316.1] [protein_id=WP_005785714.1] [location=complement(1325680..1326558)]	CP011073.1_prot_WP_005785714.1_1007	4	0.668101
460	7.48	7.48	54.84	54.84	54.84	lcl|NZ_CP011073.1_prot_WP_010993159.1_2522	[gene=VU15_RS12830] [protein=/inference=EXISTENCE: similar to AA sequence:RefSeq:WP_002561516.1] [protein_id=WP_010993159.1] [location=3164904..3165278]	CP011073.1_prot_WP_010993159.1_2522	6	6.49894
461	7.43	7.43	47.22	19.79	13.61	lcl|NZ_CP011073.1_prot_WP_032560628.1_175	[gene=VU15_RS00885] [protein=/inference=EXISTENCE: similar to AA sequence:SwissProt:Q5LIJ3.1] [protein_id=WP_032560628.1] [location=complement(209594..211051)]	CP011073.1_prot_WP_032560628.1_175	4	0.747528
462	7.43	7.43	49.71	39.43	33.14	lcl|NZ_CP011073.1_prot_WP_045899215.1_1957	[gene=VU15_RS09920] [protein=/inference=EXISTENCE: similar to AA sequence:RefSeq:WP_008768822.1] [protein_id=WP_045899215.1] [location=complement(2501898..2502425)]	CP011073.1_prot_WP_045899215.1_1957	4	2.72759
463	7.42	7.43	25.49	25.49	25	lcl|NZ_CP011073.1_prot_WP_005797929.1_3265	[gene=VU15_RS16605] [protein=/inference=EXISTENCE: similar to AA sequence:RefSeq:WP_008769919.1] [protein_id=WP_005797929.1] [location=4066309..4066923]	CP011073.1_prot_WP_005797929.1_3265	4	1.6827
464	7.4	7.4	50.23	37.56	37.56	lcl|NZ_CP011073.1_prot_WP_032532842.1_872	[gene=VU15_RS04435] [protein=/inference=EXISTENCE: similar to AA sequence:RefSeq:WP_005795926.1] [protein_id=WP_032532842.1] [location=1150301..1150942]	CP011073.1_prot_WP_032532842.1_872	5	0.930698
465	7.39	7.39	17.75	17.75	17.75	lcl|NZ_CP011073.1_prot_WP_008769531.1_3020	[gene=VU15_RS15345] [protein=/inference=EXISTENCE: similar to AA sequence:RefSeq:WP_008769531.1] [protein_id=WP_008769531.1] [location=3775201..3776217]	CP011073.1_prot_WP_008769531.1_3020	4	0.623777
466	7.37	7.37	50	27.52	24.42	lcl|NZ_CP011073.1_prot_WP_005787839.1_2083	[gene=VU15_RS10565] [protein=/inference=EXISTENCE: similar to AA sequence:RefSeq:WP_004295947.1; Catalyzes the hydrolysis of AMP to form adenine and ribose>] [protein_id=WP_005787839.1] [location=2648337..2649113]	CP011073.1_prot_WP_005787839.1_2083	4	1.05353
467	7.36	7.36	39.07	31.63	22.79	lcl|NZ_CP011073.1_prot_WP_005787354.1_1794	[gene=VU15_RS09100] [protein=/inference=EXISTENCE: similar to AA sequence:RefSeq:WP_005787354.1] [protein_id=WP_005787354.1] [location=2295785..2296432]	CP011073.1_prot_WP_005787354.1_1794	4	1.89427
468	7.34	7.34	29.27	18.7	18.7	lcl|NZ_CP011073.1_prot_WP_005788741.1_2517	[gene=VU15_RS12805] [protein=/inference=EXISTENCE: similar to AA sequence:RefSeq:WP_009132225.1] [protein_id=WP_005788741.1] [location=complement(3159037..3159777)]	CP011073.1_prot_WP_005788741.1_2517	4	0.719072
469	7.32	7.32	20.36	13.65	10.74	lcl|NZ_CP011073.1_prot_WP_011201910.1_136	[gene=VU15_RS00680] [protein=/inference=EXISTENCE: similar to AA sequence:RefSeq:WP_008769207.1] [protein_id=WP_011201910.1] [location=159417..160760]	CP011073.1_prot_WP_011201910.1_136	4	0.53174
470	7.28	7.28	41.56	41.56	41.56	lcl|NZ_CP011073.1_prot_WP_010993802.1_4104	[gene=VU15_RS20965] [protein=/inference=EXISTENCE: similar to AA sequence:RefSeq:WP_010993802.1] [protein_id=WP_010993802.1] [location=5106585..5107049]	CP011073.1_prot_WP_010993802.1_4104	4	1.84804
471	7.15	7.15	40.93	33.02	33.02	lcl|NZ_CP011073.1_prot_WP_032572683.1_730	[gene=VU15_RS03715] [protein=/inference=EXISTENCE: similar to AA sequence:RefSeq:WP_005775598.1] [protein_id=WP_032572683.1] [location=942499..943146]	CP011073.1_prot_WP_032572683.1_730	4	0.930698
472	7.14	7.14	63.35	52.8	45.96	lcl|NZ_CP011073.1_prot_WP_005788325.1_2362	[gene=VU15_RS12010] [protein=/inference=EXISTENCE: similar to AA sequence:RefSeq:WP_005788325.1] [protein_id=WP_005788325.1] [location=2977206..2977691]	CP011073.1_prot_WP_005788325.1_2362	4	2.59381
473	7.12	7.12	35.06	13.1	10.64	lcl|NZ_CP011073.1_prot_WP_004311266.1_2027	[gene=VU15_RS10280] [protein=/inference=EXISTENCE: similar to AA sequence:RefSeq:WP_008774663.1] [protein_id=WP_004311266.1] [location=complement(2574178..2576379)]	CP011073.1_prot_WP_004311266.1_2027	6	0.39905
474	6.98	6.98	22.93	8.995	8.995	lcl|NZ_CP011073.1_prot_WP_005789707.1_2966	[gene=VU15_RS15075] [protein=/inference=EXISTENCE: similar to AA sequence:RefSeq:WP_005802745.1] [protein_id=WP_005789707.1] [location=3706325..3708028]	CP011073.1_prot_WP_005789707.1_2966	4	0.274275
475	6.97	6.97	22.71	12.02	8.015	lcl|NZ_CP011073.1_prot_WP_005786352.1_1287	[gene=VU15_RS06540] [protein=/inference=EXISTENCE: similar to AA sequence:RefSeq:WP_005776334.1] [protein_id=WP_005786352.1] [location=complement(1657471..1659045)]	CP011073.1_prot_WP_005786352.1_1287	4	0.425103
476	6.97	6.97	48.28	40.69	26.9	lcl|NZ_CP011073.1_prot_WP_005788539.1_2422	[gene=VU15_RS12330] [protein=/inference=EXISTENCE: similar to AA sequence:RefSeq:WP_005788539.1] [protein_id=WP_005788539.1] [location=3056114..3056551]	CP011073.1_prot_WP_005788539.1_2422	3	1.61016
477	6.94	6.94	38.54	19.02	19.02	lcl|NZ_CP011073.1_prot_WP_005790584.1_3261	[gene=VU15_RS16585] [protein=/inference=EXISTENCE: similar to AA sequence:RefSeq:WP_005781202.1] [protein_id=WP_005790584.1] [location=complement(4063036..4063653)]	CP011073.1_prot_WP_005790584.1_3261	5	0.968419
478	6.92	6.92	43.61	43.61	37.59	lcl|NZ_CP011073.1_prot_WP_005675419.1_3784	[gene=VU15_RS19305] [protein=/inference=EXISTENCE: similar to AA sequence:RefSeq:WP_004291249.1] [protein_id=WP_005675419.1] [location=complement(4683788..4684189)]	CP011073.1_prot_WP_005675419.1_3784	7	20.5443
479	6.91	6.91	22.38	16.67	16.67	lcl|NZ_CP011073.1_prot_WP_032572988.1_1342	[gene=VU15_RS06815] [protein=/inference=EXISTENCE: similar to AA sequence:RefSeq:WP_005795128.1] [protein_id=WP_032572988.1] [location=complement(1733946..1735208)]	CP011073.1_prot_WP_032572988.1_1342	4	0.389495
480	6.89	6.89	25.19	17.46	17.46	lcl|NZ_CP011073.1_prot_WP_005778881.1_362	[gene=VU15_RS01845] [protein=/inference=EXISTENCE: similar to AA sequence:RefSeq:WP_008658319.1] [protein_id=WP_005778881.1] [location=complement(460834..462039)]	CP011073.1_prot_WP_005778881.1_362	5	0.53174
481	6.88	6.88	14.4	14.4	14.4	lcl|NZ_CP011073.1_prot_WP_005795183.1_1298	[gene=VU15_RS06595] [protein=/inference=EXISTENCE: similar to AA sequence:RefSeq:WP_010992579.1] [protein_id=WP_005795183.1] [location=1669319..1670404]	CP011073.1_prot_WP_005795183.1_1298	5	1.6827
482	6.87	6.87	23.87	17	12.84	lcl|NZ_CP011073.1_prot_WP_005793275.1_2409	[gene=VU15_RS12245] [protein=/inference=EXISTENCE: similar to AA sequence:RefSeq:WP_005788427.1] [protein_id=WP_005793275.1] [location=complement(3035622..3037283)]	CP011073.1_prot_WP_005793275.1_2409	5	0.561523
483	6.86	6.87	56.2	47.81	41.24	lcl|NZ_CP011073.1_prot_WP_008767986.1_845	[gene=VU15_RS04300] [protein=/inference=EXISTENCE: similar to AA sequence:RefSeq:WP_008767986.1] [protein_id=WP_008767986.1] [location=complement(1117736..1118560)]	CP011073.1_prot_WP_008767986.1_845	6	1.78256
484	6.82	6.82	37.61	33.33	33.33	lcl|NZ_CP011073.1_prot_WP_005778830.1_388	[gene=VU15_RS01985] [protein=/inference=EXISTENCE: similar to AA sequence:RefSeq:WP_004292313.1] [protein_id=WP_005778830.1] [location=complement(496170..496523)]	CP011073.1_prot_WP_005778830.1_388	8	12.895
485	6.81	6.81	43.07	43.07	29.7	lcl|NZ_CP011073.1_prot_WP_005788304.1_2355	[gene=VU15_RS11975] [protein=/inference=EXISTENCE: similar to AA sequence:RefSeq:WP_005793357.1] [protein_id=WP_005788304.1] [location=complement(2971704..2972312)]	CP011073.1_prot_WP_005788304.1_2355	3	2.45511
486	6.79	6.79	18.49	12.92	11.14	lcl|NZ_CP011073.1_prot_WP_005785086.1_739	[gene=VU15_RS03760] [protein=/inference=EXISTENCE: similar to AA sequence:RefSeq:WP_005785086.1] [protein_id=WP_005785086.1] [location=961349..962698]	CP011073.1_prot_WP_005785086.1_739	4	0.53174
487	6.79	6.79	47.53	43.83	38.27	lcl|NZ_CP011073.1_prot_WP_005787568.1_1902	[gene=VU15_RS09640] [protein=/inference=EXISTENCE: similar to AA sequence:RefSeq:WP_005794147.1] [protein_id=WP_005787568.1] [location=2434212..2434700]	CP011073.1_prot_WP_005787568.1_1902	4	5.30957
488	6.77	6.77	49.44	31.84	24.72	lcl|NZ_CP011073.1_prot_WP_005788200.1_2300	[gene=VU15_RS11700] [protein=/inference=EXISTENCE: similar to AA sequence:RefSeq:WP_004312707.1] [protein_id=WP_005788200.1] [location=complement(2903974..2904777)]	CP011073.1_prot_WP_005788200.1_2300	4	1.37137
489	6.76	6.77	30.04	22.92	22.92	lcl|NZ_CP011073.1_prot_WP_005788251.1_2332	[gene=VU15_RS11860] [protein=/inference=EXISTENCE: similar to AA sequence:RefSeq:WP_009292459.1] [protein_id=WP_005788251.1] [location=2944661..2945422]	CP011073.1_prot_WP_005788251.1_2332	4	1.05353
490	6.73	6.73	21.89	17.87	14.06	lcl|NZ_CP011073.1_prot_WP_005789851.1_3031	[gene=VU15_RS15400] [protein=/inference=EXISTENCE: similar to AA sequence:RefSeq:WP_002560884.1] [protein_id=WP_005789851.1] [location=complement(3791020..3792516)]	CP011073.1_prot_WP_005789851.1_3031	4	0.887392
491	6.71	6.71	22.41	17.45	14.86	lcl|NZ_CP011073.1_prot_WP_032572658.1_907	[gene=VU15_RS04610] [protein=/inference=EXISTENCE: similar to AA sequence:RefSeq:WP_005785451.1] [protein_id=WP_032572658.1] [location=1202317..1203591]	CP011073.1_prot_WP_032572658.1_907	4	0.649648
492	6.69	6.69	35.29	34.76	34.76	lcl|NZ_CP011073.1_prot_WP_032529633.1_3863	[gene=VU15_RS19735] [protein=/inference=EXISTENCE: similar to AA sequence:RefSeq:WP_008770197.1] [protein_id=WP_032529633.1] [location=complement(4778307..4778870)]	CP011073.1_prot_WP_032529633.1_3863	4	1.84804
493	6.68	6.68	31.96	24.93	20.82	lcl|NZ_CP011073.1_prot_WP_032573225.1_2104	[gene=VU15_RS10685] [protein=/inference=EXISTENCE: similar to AA sequence:RefSeq:WP_010993034.1] [protein_id=WP_032573225.1] [location=complement(2677234..2678259)]	CP011073.1_prot_WP_032573225.1_2104	4	0.832981
494	6.68	6.68	56.98	26.74	26.74	lcl|NZ_CP011073.1_prot_WP_005787937.1_2114	[gene=VU15_RS10735] [protein=/inference=EXISTENCE: similar to AA sequence:SwissProt:Q64TK1.1] [protein_id=WP_005787937.1] [location=complement(2687160..2687420)]	CP011073.1_prot_WP_005787937.1_2114	4	9
495	6.64	6.64	35.14	23.65	19.26	lcl|NZ_CP011073.1_prot_WP_005775476.1_630	[gene=VU15_RS03210] [protein=/inference=EXISTENCE: similar to AA sequence:RefSeq:WP_005784848.1] [protein_id=WP_005775476.1] [location=complement(817841..818731)]	CP011073.1_prot_WP_005775476.1_630	5	1.4041
496	6.64	6.64	42.12	22.95	22.95	lcl|NZ_CP011073.1_prot_WP_008769918.1_3264	[gene=VU15_RS16600] [protein=/inference=EXISTENCE: similar to AA sequence:RefSeq:WP_005790589.1] [protein_id=WP_008769918.1] [location=4065418..4066296]	CP011073.1_prot_WP_008769918.1_3264	4	0.425103
497	6.56	6.56	20.22	18.15	12.42	lcl|NZ_CP011073.1_prot_WP_008661724.1_3553	[gene=VU15_RS18080] [protein=/inference=EXISTENCE: similar to AA sequence:RefSeq:WP_008770254.1] [protein_id=WP_008661724.1] [location=complement(4429494..4431380)]	CP011073.1_prot_WP_008661724.1_3553	5	0.606506
498	6.53	6.53	16.99	7.735	7.735	lcl|NZ_CP011073.1_prot_WP_005651733.1_2028	[gene=VU15_RS10285] [protein=/inference=EXISTENCE: similar to AA sequence:RefSeq:WP_005829319.1] [protein_id=WP_005651733.1] [location=complement(2576386..2578560)]	CP011073.1_prot_WP_005651733.1_2028	4	0.258925
499	6.52	6.52	37.19	28.1	15.43	lcl|NZ_CP011073.1_prot_WP_032573179.1_1869	[gene=VU15_RS09475] [protein=/inference=EXISTENCE: similar to AA sequence:RefSeq:WP_008660142.1] [protein_id=WP_032573179.1] [location=2390601..2391692]	CP011073.1_prot_WP_032573179.1_1869	4	1.0893
500	6.49	6.49	60.2	48.98	41.84	lcl|NZ_CP011073.1_prot_WP_005788237.1_2326	[gene=VU15_RS11830] [protein=/inference=EXISTENCE: similar to AA sequence:RefSeq:WP_005788237.1] [protein_id=WP_005788237.1] [location=complement(2934726..2935022)]	CP011073.1_prot_WP_005788237.1_2326	3	6.49894
501	6.44	6.44	53.79	53.79	53.79	lcl|NZ_CP011073.1_prot_WP_005802328.1_3329	[gene=VU15_RS16930] [protein=/inference=EXISTENCE: similar to AA sequence:RefSeq:WP_005802328.1] [protein_id=WP_005802328.1] [location=complement(4142064..4142462)]	CP011073.1_prot_WP_005802328.1_3329	5	6.74264
502	6.41	6.41	20.5	20.5	20.5	lcl|NZ_CP011073.1_prot_WP_005803584.1_2101	[gene=VU15_RS10670] [protein=/inference=EXISTENCE: similar to AA sequence:RefSeq:WP_009292385.1] [protein_id=WP_005803584.1] [location=complement(2673801..2674637)]	CP011073.1_prot_WP_005803584.1_2101	4	1.37137
503	6.38	6.38	30.37	18.05	18.05	lcl|NZ_CP011073.1_prot_WP_009292548.1_3414	[gene=VU15_RS17360] [protein=/inference=EXISTENCE: similar to AA sequence:RefSeq:WP_008769988.1] [protein_id=WP_009292548.1] [location=complement(4255853..4256902)]	CP011073.1_prot_WP_009292548.1_3414	5	0.873817
504	6.34	6.34	29.69	23.44	23.44	lcl|NZ_CP011073.1_prot_WP_011203608.1_3809	[gene=VU15_RS19460] [protein=/inference=EXISTENCE: similar to AA sequence:RefSeq:WP_011203608.1] [protein_id=WP_011203608.1] [location=complement(4714864..4715442)]	CP011073.1_prot_WP_011203608.1_3809	4	1.84804
505	6.33	6.33	12.11	7.407	5.556	lcl|NZ_CP011073.1_prot_WP_032573265.1_2288	[gene=VU15_RS11640] [protein=/inference=EXISTENCE: similar to AA sequence:RefSeq:WP_008768998.1] [protein_id=WP_032573265.1] [location=2889496..2891604]	CP011073.1_prot_WP_032573265.1_2288	3	0.26638
506	6.31	6.31	30.7	13.16	9.43	lcl|NZ_CP011073.1_prot_WP_005799064.1_3604	[gene=VU15_RS18350] [protein=/inference=EXISTENCE: similar to AA sequence:RefSeq:WP_005791853.1] [protein_id=WP_005799064.1] [location=complement(4494262..4495632)]	CP011073.1_prot_WP_005799064.1_3604	3	0.681924
507	6.31	6.31	51.04	51.04	33.33	lcl|NZ_CP011073.1_prot_WP_005791542.1_3778	[gene=VU15_RS19275] [protein=/inference=EXISTENCE: similar to AA sequence:RefSeq:WP_005844851.1] [protein_id=WP_005791542.1] [location=complement(4679024..4679314)]	CP011073.1_prot_WP_005791542.1_3778	4	18.307
508	6.3	6.3	55.51	36.12	24.71	lcl|NZ_CP011073.1_prot_WP_005785793.1_1048	[gene=VU15_RS05325] [protein=/inference=EXISTENCE: similar to AA sequence:RefSeq:WP_005795686.1] [protein_id=WP_005785793.1] [location=1362951..1363742]	CP011073.1_prot_WP_005785793.1_1048	6	7.37678
509	6.3	6.3	31.09	30.25	27.31	lcl|NZ_CP011073.1_prot_WP_005786873.1_1555	[gene=VU15_RS07895] [protein=/inference=EXISTENCE: similar to AA sequence:RefSeq:WP_005786873.1] [protein_id=WP_005786873.1] [location=2020367..2021083]	CP011073.1_prot_WP_005786873.1_1555	3	2.98107
510	6.27	6.27	42.64	17.51	14.97	lcl|NZ_CP011073.1_prot_WP_005786685.1_1459	[gene=VU15_RS07405] [protein=/inference=EXISTENCE: similar to AA sequence:SwissProt:Q64VI7.1] [protein_id=WP_005786685.1] [location=complement(1901641..1902825)]	CP011073.1_prot_WP_005786685.1_1459	3	1.73842
511	6.24	6.24	29.68	22.73	14.71	lcl|NZ_CP011073.1_prot_WP_005788748.1_2521	[gene=VU15_RS12825] [protein=/inference=EXISTENCE: similar to AA sequence:RefSeq:WP_009000039.1] [protein_id=WP_005788748.1] [location=complement(3163627..3164751)]	CP011073.1_prot_WP_005788748.1_2521	5	1.44844
512	6.23	6.24	28.84	21.63	18.18	lcl|NZ_CP011073.1_prot_WP_005787934.1_2112	[gene=VU15_RS10725] [protein=/inference=EXISTENCE: similar to AA sequence:RefSeq:WP_004295981.1] [protein_id=WP_005787934.1] [location=complement(2685659..2686618)]	CP011073.1_prot_WP_005787934.1_2112	3	0.623777
513	6.21	6.21	38.89	38.89	21.43	lcl|NZ_CP011073.1_prot_WP_005777736.1_1948	[gene=VU15_RS09875] [protein=/inference=EXISTENCE: similar to AA sequence:RefSeq:WP_004295883.1] [protein_id=WP_005777736.1] [location=2493592..2493972]	CP011073.1_prot_WP_005777736.1_1948	3	2.16228
514	6.2	6.2	59.66	30	30	lcl|NZ_CP011073.1_prot_WP_005787494.1_1865	[gene=VU15_RS09455] [protein=/inference=EXISTENCE: similar to AA sequence:RefSeq:WP_005777539.1; produces ATP from ADP in the presence of a proton gradient>] [protein_id=WP_005787494.1] [location=2385018..2385890]	CP011073.1_prot_WP_005787494.1_1865	4	1.06914
515	6.11	6.11	27.99	22.12	12.64	lcl|NZ_CP011073.1_prot_WP_032573167.1_1828	[gene=VU15_RS09270] [protein=/inference=EXISTENCE: similar to AA sequence:RefSeq:WP_005805609.1] [protein_id=WP_032573167.1] [location=2339441..2340772]	CP011073.1_prot_WP_032573167.1_1828	5	0.858792
516	6.11	6.11	31.79	18.75	14.4	lcl|NZ_CP011073.1_prot_WP_005809735.1_1081	[gene=VU15_RS05495] [protein=/inference=EXISTENCE: similar to AA sequence:RefSeq:WP_005809735.1] [protein_id=WP_005809735.1] [location=1408027..1409133]	CP011073.1_prot_WP_005809735.1_1081	4	1.15443
517	6.08	6.08	30.54	17.19	7.692	lcl|NZ_CP011073.1_prot_WP_005797878.1_3197	[gene=VU15_RS16265] [protein=/inference=EXISTENCE: similar to AA sequence:RefSeq:WP_008769881.1] [protein_id=WP_005797878.1] [location=complement(3989737..3991065)]	CP011073.1_prot_WP_005797878.1_3197	3	1.23872
518	6.08	6.08	25.64	18.38	14.53	lcl|NZ_CP011073.1_prot_WP_045899281.1_2356	[gene=VU15_RS11980] [protein=/inference=EXISTENCE: similar to AA sequence:RefSeq:WP_005815420.1] [protein_id=WP_045899281.1] [location=complement(2972302..2973006)]	CP011073.1_prot_WP_045899281.1_2356	3	1.03092
519	6.08	6.08	23.89	20.24	17	lcl|NZ_CP011073.1_prot_WP_005813083.1_838	[gene=VU15_RS04265] [protein=/inference=EXISTENCE: similar to AA sequence:RefSeq:WP_005818614.1] [protein_id=WP_005813083.1] [location=complement(1108864..1109607)]	CP011073.1_prot_WP_005813083.1_838	4	1.51189
520	6.06	6.06	17.69	17.69	11.79	lcl|NZ_CP011073.1_prot_WP_005786175.1_1186	[gene=VU15_RS06030] [protein=/inference=EXISTENCE: similar to AA sequence:RefSeq:WP_005786175.1] [protein_id=WP_005786175.1] [location=1542049..1543272]	CP011073.1_prot_WP_005786175.1_1186	3	0.425103
521	6.05	6.05	18.35	13.94	9.908	lcl|NZ_CP011073.1_prot_WP_008659196.1_1217	[gene=VU15_RS06190] [protein=/inference=EXISTENCE: similar to AA sequence:RefSeq:WP_009291916.1] [protein_id=WP_008659196.1] [location=1571946..1573583]	CP011073.1_prot_WP_008659196.1_1217	3	0.487352
522	6.05	6.05	36.59	29.27	22.76	lcl|NZ_CP011073.1_prot_WP_005790405.1_3167	[gene=VU15_RS16115] [protein=/inference=EXISTENCE: similar to AA sequence:RefSeq:WP_005924719.1] [protein_id=WP_005790405.1] [location=complement(3954556..3955296)]	CP011073.1_prot_WP_005790405.1_3167	4	4.87802
523	6.03	6.03	24.02	14.96	9.58	lcl|NZ_CP011073.1_prot_WP_045899377.1_3178	[gene=VU15_RS16170] [protein=/inference=EXISTENCE: similar to AA sequence:RefSeq:WP_005821545.1; NADP-dependent; catalyzes the oxidative decarboxylation of>] [protein_id=WP_045899377.1] [location=3962734..3965022]	CP011073.1_prot_WP_045899377.1_3178	4	0.368875
524	6.02	6.02	48.84	30.23	30.23	lcl|NZ_CP011073.1_prot_WP_005791531.1_3786	[gene=VU15_RS19315] [protein=/inference=EXISTENCE: similar to AA sequence:RefSeq:WP_005804129.1] [protein_id=WP_005791531.1] [location=complement(4685062..4685322)]	CP011073.1_prot_WP_005791531.1_3786	7	215442
525	6.02	6.02	21.36	21.36	21.36	lcl|NZ_CP011073.1_prot_WP_005782306.1_3610	[gene=VU15_RS18380] [protein=/inference=EXISTENCE: similar to AA sequence:RefSeq:WP_018666089.1; hydrolyzes proteins to small peptides; with the ATPase sub>] [protein_id=WP_005782306.1] [location=complement(4503402..4504064)]	CP011073.1_prot_WP_005782306.1_3610	6	6.94328
526	6.01	6.01	55.68	28.65	28.65	lcl|NZ_CP011073.1_prot_WP_005780311.1_2670	[gene=VU15_RS13580] [protein=/inference=EXISTENCE: similar to AA sequence:RefSeq:WP_005923828.1] [protein_id=WP_005780311.1] [location=complement(3350032..3350589)]	CP011073.1_prot_WP_005780311.1_2670	3	1.51189
527	6	6	26.45	23.19	23.19	lcl|NZ_CP011073.1_prot_WP_050440714.1_983	[gene=VU15_RS21700] [protein=/inference=EXISTENCE: similar to AA sequence:RefSeq:WP_013745861.1] [protein_id=WP_050440714.1] [location=complement(1296979..1297809)]	CP011073.1_prot_WP_050440714.1_983	3	0.501311
528	6	6	22.41	18.53	18.53	lcl|NZ_CP011073.1_prot_WP_008661226.1_2945	[gene=VU15_RS14970] [protein=/inference=EXISTENCE: similar to AA sequence:RefSeq:WP_005802772.1] [protein_id=WP_008661226.1] [location=complement(3676559..3677257)]	CP011073.1_prot_WP_008661226.1_2945	3	0.930698
529	6	6	10.54	10.54	10.54	lcl|NZ_CP011073.1_prot_WP_005786056.1_1131	[gene=VU15_RS05745] [protein=/inference=EXISTENCE: similar to AA sequence:RefSeq:WP_009291829.1] [protein_id=WP_005786056.1] [location=1471610..1472608]	CP011073.1_prot_WP_005786056.1_1131	3	0.501311
530	6	6	23.38	17.41	17.41	lcl|NZ_CP011073.1_prot_WP_005783748.1_44	[gene=VU15_RS00220] [protein=/inference=EXISTENCE: similar to AA sequence:RefSeq:WP_005783748.1] [protein_id=WP_005783748.1] [location=complement(54403..55008)]	CP011073.1_prot_WP_005783748.1_44	3	3.21697
531	6	6	43.4	24.53	24.53	lcl|NZ_CP011073.1_prot_WP_004292199.1_330	[gene=VU15_RS01675] [protein=/inference=EXISTENCE: similar to AA sequence:RefSeq:WP_002558970.1] [protein_id=WP_004292199.1] [location=427964..428125]	CP011073.1_prot_WP_004292199.1_330	4	20.5443
532	6	6	20.95	20.95	20.95	lcl|NZ_CP011073.1_prot_WP_005788098.1_2247	[gene=VU15_RS11435] [protein=/inference=EXISTENCE: similar to AA sequence:RefSeq:WP_005788098.1] [protein_id=WP_005788098.1] [location=complement(2843071..2843832)]	CP011073.1_prot_WP_005788098.1_2247	3	0.539927
533	6	6	18.31	18.31	18.31	lcl|NZ_CP011073.1_prot_WP_005783784.1_59	[gene=VU15_RS00295] [protein=/inference=EXISTENCE: similar to AA sequence:RefSeq:WP_009291346.1] [protein_id=WP_005783784.1] [location=69045..69686]	CP011073.1_prot_WP_005783784.1_59	3	1.15443
534	5.97	6.02	35.38	35.38	26.89	lcl|NZ_CP011073.1_prot_WP_005787229.1_1729	[gene=VU15_RS08770] [protein=/inference=EXISTENCE: similar to AA sequence:RefSeq:WP_008763490.1] [protein_id=WP_005787229.1] [location=complement(2224094..2224732)]	CP011073.1_prot_WP_005787229.1_1729	3	3.32876
535	5.96	5.96	13.03	6.863	6.863	lcl|NZ_CP011073.1_prot_WP_032574404.1_10	[gene=VU15_RS00050] [protein=/inference=EXISTENCE: similar to AA sequence:RefSeq:WP_005796996.1] [protein_id=WP_032574404.1] [location=complement(10291..12435)]	CP011073.1_prot_WP_032574404.1_10	3	0.142069
536	5.96	5.96	37.42	28.39	28.39	lcl|NZ_CP011073.1_prot_WP_008768302.1_1360	[gene=VU15_RS06905] [protein=/inference=EXISTENCE: similar to AA sequence:RefSeq:WP_002561697.1] [protein_id=WP_008768302.1] [location=complement(1757342..1757809)]	CP011073.1_prot_WP_008768302.1_1360	4	1.78256
537	5.92	5.92	43.3	22.77	22.77	lcl|NZ_CP011073.1_prot_WP_005784666.1_508	[gene=VU15_RS02595] [protein=/inference=EXISTENCE: similar to AA sequence:RefSeq:WP_002559193.1] [protein_id=WP_005784666.1] [location=643911..644585]	CP011073.1_prot_WP_005784666.1_508	3	0.584893
538	5.91	5.91	23.22	9.492	6.78	lcl|NZ_CP011073.1_prot_WP_005779363.1_121	[gene=fucI] [protein=/inference=EXISTENCE: similar to AA sequence:SwissProt:Q5LIN8.1; catalyzes the conversion of the aldose L-fucose into the corr>] [protein_id=WP_005779363.1] [location=140804..142576]	CP011073.1_prot_WP_005779363.1_121	3	0.389495
539	5.89	5.89	26.38	8.556	6.774	lcl|NZ_CP011073.1_prot_WP_032573404.1_2518	[gene=VU15_RS12810] [protein=/inference=EXISTENCE: similar to AA sequence:RefSeq:WP_005803110.1] [protein_id=WP_032573404.1] [location=complement(3159838..3161523)]	CP011073.1_prot_WP_032573404.1_2518	3	0.28265
540	5.88	5.88	35.85	13.68	13.68	lcl|NZ_CP011073.1_prot_WP_032496700.1_1195	[gene=VU15_RS06080] [protein=/inference=EXISTENCE: similar to AA sequence:RefSeq:WP_005776119.1] [protein_id=WP_032496700.1] [location=complement(1550306..1550944)]	CP011073.1_prot_WP_032496700.1_1195	3	1.6827
541	5.88	5.88	46.71	29.61	29.61	lcl|NZ_CP011073.1_prot_WP_005795194.1_1291	[gene=VU15_RS06560] [protein=/inference=EXISTENCE: similar to AA sequence:RefSeq:WP_005800696.1] [protein_id=WP_005795194.1] [location=1662553..1663011]	CP011073.1_prot_WP_005795194.1_1291	4	3.64159
542	5.85	5.85	37.18	37.18	37.18	lcl|NZ_CP011073.1_prot_WP_005779510.1_88	[gene=VU15_RS00440] [protein=/inference=EXISTENCE: similar to AA sequence:SwissProt:Q64ZV7.1] [protein_id=WP_005779510.1] [location=complement(108943..109179)]	CP011073.1_prot_WP_005779510.1_88	7	62.0957
543	5.82	5.82	24.53	10.19	10.19	lcl|NZ_CP011073.1_prot_WP_005786457.1_1345	[gene=VU15_RS06830] [protein=/inference=EXISTENCE: similar to AA sequence:RefSeq:WP_005786457.1] [protein_id=WP_005786457.1] [location=1737339..1738931]	CP011073.1_prot_WP_005786457.1_1345	3	0.29155
544	5.78	5.78	27.04	14.95	8.288	lcl|NZ_CP011073.1_prot_WP_005785270.1_822	[gene=VU15_RS04185] [protein=/inference=EXISTENCE: similar to AA sequence:RefSeq:WP_005785270.1] [protein_id=WP_005785270.1] [location=complement(1089329..1091539)]	CP011073.1_prot_WP_005785270.1_822	4	0.39905
545	5.78	5.78	42.55	26.95	23.4	lcl|NZ_CP011073.1_prot_WP_005795974.1_828	[gene=VU15_RS04215] [protein=/inference=EXISTENCE: similar to AA sequence:RefSeq:WP_005813090.1] [protein_id=WP_005795974.1] [location=complement(1097090..1097515)]	CP011073.1_prot_WP_005795974.1_828	3	2.98107
546	5.75	5.75	27.88	24.16	24.16	lcl|NZ_CP011073.1_prot_WP_032565297.1_3198	[gene=VU15_RS16270] [protein=/inference=EXISTENCE: similar to AA sequence:RefSeq:WP_017142049.1] [protein_id=WP_032565297.1] [location=complement(3991086..3991895)]	CP011073.1_prot_WP_032565297.1_3198	5	1.15443
547	5.73	5.73	10.45	10.45	9.552	lcl|NZ_CP011073.1_prot_WP_032573184.1_1920	[gene=VU15_RS09735] [protein=/inference=EXISTENCE: similar to AA sequence:RefSeq:WP_014298911.1] [protein_id=WP_032573184.1] [location=2457503..2459515]	CP011073.1_prot_WP_032573184.1_1920	4	0.333521
548	5.72	5.72	32.16	21.57	21.57	lcl|NZ_CP011073.1_prot_WP_005784852.1_632	[gene=VU15_RS03220] [protein=/inference=EXISTENCE: similar to AA sequence:RefSeq:WP_005810432.1] [protein_id=WP_005784852.1] [location=820012..820779]	CP011073.1_prot_WP_005784852.1_632	4	1.03092
549	5.69	5.69	37.96	32.48	29.56	lcl|NZ_CP011073.1_prot_WP_005786032.1_1118	[gene=VU15_RS05680] [protein=/inference=EXISTENCE: similar to AA sequence:RefSeq:WP_004291067.1; catalyzes the formation of 1,4-dihydroxy-2-naphthoate from>] [protein_id=WP_005786032.1] [location=1453877..1454701]	CP011073.1_prot_WP_005786032.1_1118	5	1.51189
550	5.67	5.67	10.68	10.68	10.68	lcl|NZ_CP011073.1_prot_WP_032573485.1_2620	[gene=VU15_RS13330] [protein=/inference=EXISTENCE: similar to AA sequence:RefSeq:WP_008660979.1; Catalyzes the reversible hydrolysis of the amide bond with>] [protein_id=WP_032573485.1] [location=3290662..3292041]	CP011073.1_prot_WP_032573485.1_2620	4	0.44544
551	5.61	5.61	16.28	7.235	7.235	lcl|NZ_CP011073.1_prot_WP_005786667.1_1451	[gene=VU15_RS07365] [protein=/inference=EXISTENCE: similar to AA sequence:RefSeq:WP_008768326.1] [protein_id=WP_005786667.1] [location=1883576..1885900]	CP011073.1_prot_WP_005786667.1_1451	3	0.216484
552	5.59	5.59	39.31	23.9	16.67	lcl|NZ_CP011073.1_prot_WP_005784352.1_337	[gene=VU15_RS01710] [protein=/inference=EXISTENCE: similar to AA sequence:RefSeq:WP_005784352.1] [protein_id=WP_005784352.1] [location=complement(433532..434488)]	CP011073.1_prot_WP_005784352.1_337	3	0.668101
553	5.53	5.53	38.52	30.74	17.12	lcl|NZ_CP011073.1_prot_WP_005783875.1_107	[gene=VU15_RS00535] [protein=/inference=EXISTENCE: similar to AA sequence:SwissProt:Q5LIQ2.1] [protein_id=WP_005783875.1] [location=130322..131095]	CP011073.1_prot_WP_005783875.1_107	4	2.72759
554	5.52	5.52	13.84	12.16	12.16	lcl|NZ_CP011073.1_prot_WP_005793419.1_2284	[gene=VU15_RS11620] [protein=/inference=EXISTENCE: similar to AA sequence:RefSeq:WP_005815486.1] [protein_id=WP_005793419.1] [location=complement(2882679..2884112)]	CP011073.1_prot_WP_005793419.1_2284	3	0.425103
555	5.48	5.48	24.27	14.04	14.04	lcl|NZ_CP011073.1_prot_WP_008769643.1_2713	[gene=VU15_RS13800] [protein=/inference=EXISTENCE: similar to AA sequence:RefSeq:WP_011203193.1] [protein_id=WP_008769643.1] [location=complement(3403782..3404810)]	CP011073.1_prot_WP_008769643.1_2713	3	0.43845
556	5.44	5.44	41	14.58	8.2	lcl|NZ_CP011073.1_prot_WP_005788816.1_2546	[gene=VU15_RS12950] [protein=/inference=EXISTENCE: similar to AA sequence:RefSeq:WP_009000030.1] [protein_id=WP_005788816.1] [location=complement(3192485..3193804)]	CP011073.1_prot_WP_005788816.1_2546	3	0.8166
557	5.44	5.44	30.28	25.92	18.58	lcl|NZ_CP011073.1_prot_WP_005783997.1_167	[gene=VU15_RS00845] [protein=/inference=EXISTENCE: similar to AA sequence:RefSeq:WP_002558771.1] [protein_id=WP_005783997.1] [location=complement(199261..200571)]	CP011073.1_prot_WP_005783997.1_167	5	0.957342
558	5.39	5.39	27.18	8.932	8.932	lcl|NZ_CP011073.1_prot_WP_005818873.1_1082	[gene=VU15_RS05500] [protein=/inference=EXISTENCE: similar to AA sequence:RefSeq:WP_011965621.1] [protein_id=WP_005818873.1] [location=1409149..1410696]	CP011073.1_prot_WP_005818873.1_1082	3	0.311134
559	5.38	5.38	27.21	11.06	8.186	lcl|NZ_CP011073.1_prot_WP_009291467.1_348	[gene=VU15_RS01765] [protein=/inference=EXISTENCE: similar to AA sequence:RefSeq:WP_008769318.1] [protein_id=WP_009291467.1] [location=complement(445040..446398)]	CP011073.1_prot_WP_009291467.1_348	3	0.550516
560	5.29	5.29	28.72	28.72	21.54	lcl|NZ_CP011073.1_prot_WP_032572400.1_189	[gene=VU15_RS00955] [protein=/inference=EXISTENCE: similar to AA sequence:RefSeq:WP_005801863.1] [protein_id=WP_032572400.1] [location=225632..226219]	CP011073.1_prot_WP_032572400.1_189	3	1.84804
561	5.28	5.28	43.43	31.31	31.31	lcl|NZ_CP011073.1_prot_WP_005791558.1_3767	[gene=VU15_RS19220] [protein=/inference=EXISTENCE: similar to AA sequence:RefSeq:WP_004296337.1] [protein_id=WP_005791558.1] [location=complement(4674219..4674518)]	CP011073.1_prot_WP_005791558.1_3767	3	13.678
562	5.27	5.27	41.74	20.25	20.25	lcl|NZ_CP011073.1_prot_WP_005802228.1_3366	[gene=VU15_RS17115] [protein=/inference=EXISTENCE: similar to AA sequence:RefSeq:WP_005817460.1] [protein_id=WP_005802228.1] [location=4199584..4200312]	CP011073.1_prot_WP_005802228.1_3366	3	1.05353
563	5.27	5.27	22.53	16.38	13.99	lcl|NZ_CP011073.1_prot_WP_005789758.1_2994	[gene=VU15_RS15215] [protein=/inference=EXISTENCE: similar to AA sequence:RefSeq:WP_005799005.1] [protein_id=WP_005789758.1] [location=complement(3741116..3741997)]	CP011073.1_prot_WP_005789758.1_2994	3	0.519911
564	5.23	5.23	16.63	9.865	8.124	lcl|NZ_CP011073.1_prot_WP_008768531.1_991	[gene=VU15_RS05030] [protein=/inference=EXISTENCE: similar to AA sequence:RefSeq:WP_011109317.1] [protein_id=WP_008768531.1] [location=1307250..1308803]	CP011073.1_prot_WP_008768531.1_991	3	0.279802
565	5.2	5.2	44.95	16.51	16.51	lcl|NZ_CP011073.1_prot_WP_032573174.1_1847	[gene=VU15_RS09365] [protein=/inference=EXISTENCE: similar to AA sequence:RefSeq:WP_005792823.1] [protein_id=WP_032573174.1] [location=2367023..2367679]	CP011073.1_prot_WP_032573174.1_1847	3	1.05353
566	5.19	5.19	33.92	24.23	24.23	lcl|NZ_CP011073.1_prot_WP_005784817.1_613	[gene=VU15_RS03125] [protein=/inference=EXISTENCE: similar to AA sequence:RefSeq:WP_005801419.1] [protein_id=WP_005784817.1] [location=complement(790029..790712)]	CP011073.1_prot_WP_005784817.1_613	6	2.72759
567	5.18	5.18	27.63	14.21	10.53	KER49146.1	hypothetical protein IB64_20310 [Bacteroides fragilis] ID:663453638 QUERIES:IB64_20310;KER49146.1	Bacteroides fragilis	3	0.425103
567	0	5.18	27.63	14.21	10.53	CBW22498.1	hypothetical protein BF638R_1976 [Bacteroides fragilis 638R] ID:301162951 QUERIES:BF638R_1976;CBW22498.1	Bacteroides fragilis 638R	3	0.425103
567	0	5.18	27.63	14.21	10.53	EXZ00845.1	hypothetical protein M074_1907 [Bacteroides fragilis str. DS-166] ID:596018721 QUERIES:EXZ00845.1	Bacteroides fragilis str. DS-166	3	0.425103
567	0	5.18	27.63	14.21	10.53	EXZ28802.1	hypothetical protein M136_1985 [Bacteroides fragilis str. S36L11] ID:596059177 QUERIES:EXZ28802.1	Bacteroides fragilis str. S36L11	3	0.425103
567	0	5.18	27.63	14.21	10.53	EYA04899.1	hypothetical protein M126_2204 [Bacteroides fragilis str. S6L3] ID:596151090 QUERIES:EYA04899.1	Bacteroides fragilis str. S6L3	3	0.425103
567	0	5.18	27.63	14.21	10.53	EYA09414.1	hypothetical protein M130_1999 [Bacteroides fragilis str. S6R6] ID:596156078 QUERIES:EYA09414.1	Bacteroides fragilis str. S6R6	3	0.425103
567	0	5.18	27.63	14.21	10.53	EYA85691.1	hypothetical protein M137_2506 [Bacteroides fragilis str. S36L12] ID:596243743 QUERIES:EYA85691.1	Bacteroides fragilis str. S36L12	3	0.425103
567	0	5.18	27.63	14.21	10.53	EYA91102.1	hypothetical protein M135_2269 [Bacteroides fragilis str. S36L5] ID:596249989 QUERIES:EYA91102.1	Bacteroides fragilis str. S36L5	3	0.425103
567	0	5.18	27.63	14.21	10.53	EYB00613.1	hypothetical protein M128_2055 [Bacteroides fragilis str. S6L8] ID:596261271 QUERIES:EYB00613.1	Bacteroides fragilis str. S6L8	3	0.425103
567	0	5.18	27.63	14.21	10.53	EYB05271.1	hypothetical protein M129_2046 [Bacteroides fragilis str. S6R5] ID:596266711 QUERIES:EYB05271.1	Bacteroides fragilis str. S6R5	3	0.425103
567	0	5.18	27.63	14.21	10.53	EYE51277.1	hypothetical protein M127_1983 [Bacteroides fragilis str. S6L5] ID:598878294 QUERIES:EYE51277.1	Bacteroides fragilis str. S6L5	3	0.425103
567	0	5.18	27.63	14.21	10.53	EYE54371.1	hypothetical protein M131_1989 [Bacteroides fragilis str. S6R8] ID:598881537 QUERIES:EYE54371.1	Bacteroides fragilis str. S6R8	3	0.425103
568	5.17	5.17	29.18	17.7	17.7	lcl|NZ_CP011073.1_prot_WP_005786611.1_1426	[gene=VU15_RS07240] [protein=/inference=EXISTENCE: similar to AA sequence:RefSeq:WP_009126756.1] [protein_id=WP_005786611.1] [location=1831728..1832645]	CP011073.1_prot_WP_005786611.1_1426	3	0.719072
569	5.16	5.16	21.2	9.511	9.511	lcl|NZ_CP011073.1_prot_WP_005791723.1_3531	[gene=VU15_RS17970] [protein=/inference=EXISTENCE: similar to AA sequence:RefSeq:WP_008770247.1] [protein_id=WP_005791723.1] [location=complement(4407882..4408988)]	CP011073.1_prot_WP_005791723.1_3531	3	0.615598
570	5.14	5.14	25.82	14.67	14.67	lcl|NZ_CP011073.1_prot_WP_005795060.1_1392	[gene=VU15_RS07065] [protein=/inference=EXISTENCE: similar to AA sequence:RefSeq:WP_005786537.1] [protein_id=WP_005795060.1] [location=1790034..1791140]	CP011073.1_prot_WP_005795060.1_1392	4	0.492496
571	5.13	5.13	22.22	16.89	16.89	lcl|NZ_CP011073.1_prot_WP_032573741.1_3192	[gene=VU15_RS16240] [protein=/inference=EXISTENCE: similar to AA sequence:RefSeq:WP_010993411.1] [protein_id=WP_032573741.1] [location=complement(3982746..3983423)]	CP011073.1_prot_WP_032573741.1_3192	3	0.995262
572	5.11	5.11	14.12	5.379	3.554	lcl|NZ_CP011073.1_prot_WP_009292309.1_1870	[gene=VU15_RS09480] [protein=/inference=EXISTENCE: similar to AA sequence:RefSeq:WP_005777550.1] [protein_id=WP_009292309.1] [location=2391708..2394833]	CP011073.1_prot_WP_009292309.1_1870	3	0.237635
573	5.11	5.11	31.99	22.79	22.79	lcl|NZ_CP011073.1_prot_WP_025813455.1_1387	[gene=VU15_RS07040] [protein=/inference=EXISTENCE: similar to AA sequence:RefSeq:WP_005776451.1] [protein_id=WP_025813455.1] [location=1784550..1785368]	CP011073.1_prot_WP_025813455.1_1387	3	0.389495
574	5.1	5.1	26.44	14.66	14.66	lcl|NZ_CP011073.1_prot_WP_005794961.1_1465	[gene=VU15_RS07435] [protein=/inference=EXISTENCE: similar to AA sequence:RefSeq:WP_009292026.1] [protein_id=WP_005794961.1] [location=complement(1907685..1908731)]	CP011073.1_prot_WP_005794961.1_1465	4	0.873817
575	5.07	5.07	49.17	18.6	18.6	lcl|NZ_CP011073.1_prot_WP_005817713.1_1849	[gene=VU15_RS09375] [protein=/inference=EXISTENCE: similar to AA sequence:RefSeq:WP_005803411.1] [protein_id=WP_005817713.1] [location=2368761..2369489]	CP011073.1_prot_WP_005817713.1_1849	3	1.61016
576	5.05	5.05	22.97	15.71	12.5	lcl|NZ_CP011073.1_prot_WP_032574065.1_3801	[gene=VU15_RS19420] [protein=/inference=EXISTENCE: similar to AA sequence:RefSeq:WP_005797623.1] [protein_id=WP_032574065.1] [location=4702464..4704242]	CP011073.1_prot_WP_032574065.1_3801	5	0.645191
577	5.03	5.03	13.81	11.86	10.27	lcl|NZ_CP011073.1_prot_WP_032572929.1_1253	[gene=VU15_RS06370] [protein=/inference=EXISTENCE: similar to AA sequence:RefSeq:WP_010992484.1] [protein_id=WP_032572929.1] [location=complement(1621203..1622900)]	CP011073.1_prot_WP_032572929.1_1253	4	0.737801
578	5.01	5.01	18.63	16.67	16.67	lcl|NZ_CP011073.1_prot_WP_005785466.1_915	[gene=VU15_RS04650] [protein=/inference=EXISTENCE: similar to AA sequence:RefSeq:WP_005785466.1] [protein_id=WP_005785466.1] [location=1212561..1213787]	CP011073.1_prot_WP_005785466.1_915	4	0.492496
579	5	5	35.21	20.56	15.21	lcl|NZ_CP011073.1_prot_WP_011203256.1_2955	[gene=VU15_RS15020] [protein=/inference=EXISTENCE: similar to AA sequence:RefSeq:WP_008769571.1] [protein_id=WP_011203256.1] [location=complement(3689957..3691024)]	CP011073.1_prot_WP_011203256.1_2955	4	1.01534
580	5	5	29.28	14.09	11.88	lcl|NZ_CP011073.1_prot_WP_045899243.1_2192	[gene=VU15_RS11160] [protein=/inference=COORDINATES: ab initio prediction:GeneMarkS+] [protein_id=WP_045899243.1] [location=2786573..2787661]	CP011073.1_prot_WP_045899243.1_2192	3	0.492496
581	4.92	4.92	41.07	29.17	24.4	lcl|NZ_CP011073.1_prot_WP_005784022.1_181	[gene=VU15_RS00915] [protein=/inference=EXISTENCE: similar to AA sequence:RefSeq:WP_005784022.1] [protein_id=WP_005784022.1] [location=complement(216104..216610)]	CP011073.1_prot_WP_005784022.1_181	4	1.84804
582	4.92	4.92	59.18	59.18	58.16	lcl|NZ_CP011073.1_prot_WP_005789105.1_2667	[gene=VU15_RS13565] [protein=/inference=EXISTENCE: similar to AA sequence:RefSeq:WP_008661040.1] [protein_id=WP_005789105.1] [location=3348105..3348401]	CP011073.1_prot_WP_005789105.1_2667	4	3.21697
583	4.91	4.91	37.08	25.84	14.61	lcl|NZ_CP011073.1_prot_WP_005785529.1_951	[gene=VU15_RS04830] [protein=/inference=EXISTENCE: similar to AA sequence:RefSeq:WP_005809904.1] [protein_id=WP_005785529.1] [location=1251144..1251680]	CP011073.1_prot_WP_005785529.1_951	2	1.42446
584	4.89	4.89	24.61	14.84	11.52	lcl|NZ_CP011073.1_prot_WP_050443440.1_1675	[gene=VU15_RS08495] [protein=/inference=EXISTENCE: similar to AA sequence:RefSeq:WP_015325373.1] [protein_id=WP_050443440.1] [location=complement(2159961..2161499)]	CP011073.1_prot_WP_050443440.1_1675	3	0.268961
585	4.89	4.89	85.9	75.64	48.72	lcl|NZ_CP011073.1_prot_WP_032528253.1_3678	[gene=VU15_RS18720] [protein=/inference=EXISTENCE: similar to AA sequence:RefSeq:WP_005817188.1] [protein_id=WP_032528253.1] [location=4569722..4569958]	CP011073.1_prot_WP_032528253.1_3678	3	9
585	0	4.89	85.9	75.64	48.72	lcl|NZ_CP011073.1_prot_WP_032528253.1_2812	[gene=VU15_RS14305] [protein=/inference=EXISTENCE: similar to AA sequence:RefSeq:WP_005817188.1] [protein_id=WP_032528253.1] [location=complement(3515417..3515653)]	CP011073.1_prot_WP_032528253.1_2812	3	9
586	4.88	4.89	15.3	15.3	15.3	lcl|NZ_CP011073.1_prot_WP_005788356.1_2372	[gene=VU15_RS12060] [protein=/inference=EXISTENCE: similar to AA sequence:RefSeq:WP_005788356.1] [protein_id=WP_005788356.1] [location=2991088..2991933]	CP011073.1_prot_WP_005788356.1_2372	4	0.778279
587	4.87	4.87	19.1	9.621	9.621	lcl|NZ_CP011073.1_prot_WP_032497138.1_4086	[gene=VU15_RS20875] [protein=/inference=EXISTENCE: similar to AA sequence:RefSeq:WP_010993797.1] [protein_id=WP_032497138.1] [location=complement(5085779..5087839)]	CP011073.1_prot_WP_032497138.1_4086	4	0.333521
588	4.83	5.32	19.85	8.811	6.263	lcl|NZ_CP011073.1_prot_WP_032573268.1_2295	[gene=VU15_RS11675] [protein=/inference=EXISTENCE: similar to AA sequence:RefSeq:WP_005793410.1] [protein_id=WP_032573268.1] [location=complement(2897505..2900333)]	CP011073.1_prot_WP_032573268.1_2295	4	0.281422
589	4.82	4.82	35.06	15.88	12.11	lcl|NZ_CP011073.1_prot_WP_011201875.1_41	[gene=VU15_RS00205] [protein=/inference=EXISTENCE: similar to AA sequence:RefSeq:WP_005822622.1] [protein_id=WP_011201875.1] [location=complement(50250..52160)]	CP011073.1_prot_WP_011201875.1_41	4	0.412538
590	4.79	4.79	58.93	36.31	36.31	lcl|NZ_CP011073.1_prot_WP_005797496.1_3960	[gene=VU15_RS20230] [protein=/inference=EXISTENCE: similar to AA sequence:RefSeq:WP_005781966.1] [protein_id=WP_005797496.1] [location=4890284..4890790]	CP011073.1_prot_WP_005797496.1_3960	3	3.64159
591	4.78	4.79	23.25	23.25	14.04	lcl|NZ_CP011073.1_prot_WP_005785882.1_1058	[gene=VU15_RS05375] [protein=/inference=EXISTENCE: similar to AA sequence:RefSeq:WP_005818844.1] [protein_id=WP_005785882.1] [location=1377676..1378362]	CP011073.1_prot_WP_005785882.1_1058	3	1.27585
592	4.78	4.78	18.33	18.33	18.33	lcl|NZ_CP011073.1_prot_WP_005797842.1_3174	[gene=VU15_RS16150] [protein=/inference=EXISTENCE: similar to AA sequence:RefSeq:WP_008769866.1] [protein_id=WP_005797842.1] [location=complement(3959301..3960056)]	CP011073.1_prot_WP_005797842.1_3174	3	0.668101
593	4.73	4.73	39.68	39.68	39.68	lcl|NZ_CP011073.1_prot_WP_005782152.1_3800	[gene=VU15_RS19415] [protein=/inference=EXISTENCE: similar to AA sequence:RefSeq:WP_007755673.1] [protein_id=WP_005782152.1] [location=complement(4702099..4702290)]	CP011073.1_prot_WP_005782152.1_3800	4	5.30957
594	4.72	4.72	61.18	61.18	48.24	lcl|NZ_CP011073.1_prot_WP_005777530.1_1861	[gene=VU15_RS09435] [protein=/inference=EXISTENCE: similar to AA sequence:SwissProt:Q5LD85.1] [protein_id=WP_005777530.1] [location=2382059..2382316]	CP011073.1_prot_WP_005777530.1_1861	3	14.8489
595	4.62	4.62	66.32	34.72	24.87	lcl|NZ_CP011073.1_prot_WP_008769267.1_263	[gene=VU15_RS01340] [protein=/inference=EXISTENCE: similar to AA sequence:RefSeq:WP_008769267.1] [protein_id=WP_008769267.1] [location=350811..351392]	CP011073.1_prot_WP_008769267.1_263	3	1.31013
596	4.62	4.62	41.38	14.94	14.94	lcl|NZ_CP011073.1_prot_WP_005785408.1_884	[gene=VU15_RS04495] [protein=/inference=EXISTENCE: similar to AA sequence:RefSeq:WP_009291692.1] [protein_id=WP_005785408.1] [location=complement(1166256..1167041)]	CP011073.1_prot_WP_005785408.1_884	3	0.584893
597	4.59	4.66	28.81	12.29	7.627	K1C14_HUMAN	K1C14_HUMAN		3	0.692667
598	4.57	4.57	21.79	17.04	17.04	lcl|NZ_CP011073.1_prot_WP_005788241.1_2328	[gene=VU15_RS11840] [protein=/inference=EXISTENCE: similar to AA sequence:RefSeq:WP_005815453.1] [protein_id=WP_005788241.1] [location=complement(2938615..2939691)]	CP011073.1_prot_WP_005788241.1_2328	4	0.778279
599	4.56	4.56	24.09	11.4	11.4	lcl|NZ_CP011073.1_prot_WP_005785536.1_953	[gene=VU15_RS04840] [protein=/inference=EXISTENCE: similar to AA sequence:RefSeq:WP_014298352.1] [protein_id=WP_005785536.1] [location=1252395..1253555]	CP011073.1_prot_WP_005785536.1_953	3	0.687612
600	4.55	4.55	22.04	14.14	10.6	lcl|NZ_CP011073.1_prot_WP_022347766.1_2700	[gene=VU15_RS13730] [protein=/inference=EXISTENCE: similar to AA sequence:RefSeq:WP_014299186.1] [protein_id=WP_022347766.1] [location=3385163..3386608]	CP011073.1_prot_WP_022347766.1_2700	3	0.44544
601	4.54	4.54	45.56	39.44	19.44	lcl|NZ_CP011073.1_prot_WP_005789526.1_2885	[gene=VU15_RS14670] [protein=/inference=EXISTENCE: similar to AA sequence:RefSeq:WP_005814945.1] [protein_id=WP_005789526.1] [location=complement(3585522..3586064)]	CP011073.1_prot_WP_005789526.1_2885	2	1.78256
602	4.52	4.52	32.8	27.96	27.96	lcl|NZ_CP011073.1_prot_WP_005775374.1_539	[gene=VU15_RS02750] [protein=/inference=EXISTENCE: similar to AA sequence:SwissProt:Q64YJ0.1] [protein_id=WP_005775374.1] [location=complement(697433..697993)]	CP011073.1_prot_WP_005775374.1_539	5	2.51119
603	4.47	4.47	44.37	30.28	30.28	lcl|NZ_CP011073.1_prot_WP_005791341.1_3940	[gene=VU15_RS20130] [protein=/inference=EXISTENCE: similar to AA sequence:RefSeq:WP_005814245.1] [protein_id=WP_005791341.1] [location=4863485..4863913]	CP011073.1_prot_WP_005791341.1_3940	3	1.51189
604	4.46	4.46	53.74	49.34	49.34	lcl|NZ_CP011073.1_prot_WP_005790660.1_3299	[gene=VU15_RS16780] [protein=/inference=EXISTENCE: similar to AA sequence:RefSeq:WP_005821644.1] [protein_id=WP_005790660.1] [location=complement(4102291..4102974)]	CP011073.1_prot_WP_005790660.1_3299	4	0.778279
605	4.43	4.43	59.5	45.45	31.4	lcl|NZ_CP011073.1_prot_WP_004296340.1_3770	[gene=VU15_RS19235] [protein=/inference=EXISTENCE: similar to AA sequence:RefSeq:WP_009318509.1] [protein_id=WP_004296340.1] [location=complement(4675423..4675788)]	CP011073.1_prot_WP_004296340.1_3770	3	5.30957
606	4.37	4.37	22.43	10.69	4.433	lcl|NZ_CP011073.1_prot_WP_005788333.1_2365	[gene=VU15_RS12025] [protein=/inference=EXISTENCE: similar to AA sequence:RefSeq:WP_017142167.1] [protein_id=WP_005788333.1] [location=complement(2980407..2982710)]	CP011073.1_prot_WP_005788333.1_2365	2	0.277565
607	4.37	4.37	37.19	19.42	14.88	lcl|NZ_CP011073.1_prot_WP_005783772.1_54	[gene=VU15_RS00270] [protein=/inference=EXISTENCE: similar to AA sequence:RefSeq:WP_005812312.1] [protein_id=WP_005783772.1] [location=complement(63717..64445)]	CP011073.1_prot_WP_005783772.1_54	2	1.84804
608	4.37	4.37	59.55	47.19	47.19	lcl|NZ_CP011073.1_prot_WP_005782197.1_3776	[gene=VU15_RS19265] [protein=/inference=EXISTENCE: similar to AA sequence:RefSeq:WP_007212071.1] [protein_id=WP_005782197.1] [location=complement(4677904..4678173)]	CP011073.1_prot_WP_005782197.1_3776	4	5.81292
609	4.36	4.36	15.44	6.765	6.765	lcl|NZ_CP011073.1_prot_WP_045899185.1_1302	[gene=VU15_RS06615] [protein=/inference=EXISTENCE: similar to AA sequence:RefSeq:WP_005786380.1] [protein_id=WP_045899185.1] [location=complement(1674527..1676569)]	CP011073.1_prot_WP_045899185.1_1302	4	0.449741
610	4.33	4.33	20.84	10.69	7.172	lcl|NZ_CP011073.1_prot_WP_005799117.1_3556	[gene=VU15_RS18110] [protein=/inference=EXISTENCE: similar to AA sequence:RefSeq:WP_010993572.1] [protein_id=WP_005799117.1] [location=4433501..4435720]	CP011073.1_prot_WP_005799117.1_3556	3	0.39905
611	4.32	4.32	35.15	24.24	17.58	lcl|NZ_CP011073.1_prot_WP_005787487.1_1862	[gene=VU15_RS09440] [protein=/inference=EXISTENCE: similar to AA sequence:RefSeq:WP_005777532.1] [protein_id=WP_005787487.1] [location=2382332..2382829]	CP011073.1_prot_WP_005787487.1_1862	3	0.701254
612	4.31	4.46	10.77	9.336	5.745	lcl|NZ_CP011073.1_prot_WP_005791317.1_3950	[gene=VU15_RS20180] [protein=/inference=EXISTENCE: similar to AA sequence:RefSeq:WP_009123658.1] [protein_id=WP_005791317.1] [location=4874952..4876625]	CP011073.1_prot_WP_005791317.1_3950	3	0.311134
613	4.31	4.31	48.15	48.15	34.57	lcl|NZ_CP011073.1_prot_WP_005791868.1_3614	[gene=VU15_RS18400] [protein=/inference=EXISTENCE: similar to AA sequence:RefSeq:WP_005791868.1] [protein_id=WP_005791868.1] [location=4506796..4507041]	CP011073.1_prot_WP_005791868.1_3614	3	16.7828
614	4.29	4.29	27.27	27.27	20.78	lcl|NZ_CP011073.1_prot_WP_045899374.1_3089	[gene=VU15_RS15720] [protein=/inference=EXISTENCE: similar to AA sequence:RefSeq:WP_005939663.1] [protein_id=WP_045899374.1] [location=complement(3858372..3858836)]	CP011073.1_prot_WP_045899374.1_3089	2	0.668101
615	4.28	4.28	26.23	10.54	8.744	lcl|NZ_CP011073.1_prot_WP_010991905.1_11	[gene=VU15_RS00055] [protein=/inference=EXISTENCE: similar to AA sequence:RefSeq:WP_010991905.1] [protein_id=WP_010991905.1] [location=complement(12586..13926)]	CP011073.1_prot_WP_010991905.1_11	3	0.373824
616	4.28	4.28	26.26	16.16	13.13	lcl|NZ_CP011073.1_prot_WP_005787869.1_2090	[gene=VU15_RS10600] [protein=/inference=EXISTENCE: similar to AA sequence:RefSeq:WP_007753443.1] [protein_id=WP_005787869.1] [location=2656631..2657524]	CP011073.1_prot_WP_005787869.1_2090	3	0.719072
617	4.26	4.26	30.77	30.77	19.58	lcl|NZ_CP011073.1_prot_WP_005789540.1_2890	[gene=VU15_RS14695] [protein=/inference=EXISTENCE: similar to AA sequence:RefSeq:WP_005798884.1] [protein_id=WP_005789540.1] [location=3590443..3590874]	CP011073.1_prot_WP_005789540.1_2890	2	0.995262
618	4.24	4.24	18.92	9.009	7.357	lcl|NZ_CP011073.1_prot_WP_032573543.1_2751	[gene=VU15_RS13990] [protein=/inference=EXISTENCE: similar to AA sequence:RefSeq:WP_005780569.1] [protein_id=WP_032573543.1] [location=complement(3459084..3461084)]	CP011073.1_prot_WP_032573543.1_2751	3	0.333521
619	4.24	4.24	40	24.08	24.08	lcl|NZ_CP011073.1_prot_WP_008768977.1_2251	[gene=VU15_RS11455] [protein=/inference=EXISTENCE: similar to AA sequence:SwissProt:Q64T66.1] [protein_id=WP_008768977.1] [location=complement(2846024..2846761)]	CP011073.1_prot_WP_008768977.1_2251	5	1.51189
620	4.22	4.22	19.18	9.698	7.974	lcl|NZ_CP011073.1_prot_WP_005784686.1_520	[gene=VU15_RS02655] [protein=/inference=EXISTENCE: similar to AA sequence:RefSeq:WP_005810567.1] [protein_id=WP_005784686.1] [location=666815..668209]	CP011073.1_prot_WP_005784686.1_520	2	0.304321
621	4.19	4.19	18.93	10.24	6.236	lcl|NZ_CP011073.1_prot_WP_032572989.1_1347	[gene=VU15_RS06840] [protein=/inference=EXISTENCE: similar to AA sequence:RefSeq:WP_008768291.1] [protein_id=WP_032572989.1] [location=1739883..1741232]	CP011073.1_prot_WP_032572989.1_1347	3	0.321941
622	4.19	4.19	18.96	14.29	11.26	lcl|NZ_CP011073.1_prot_WP_005790728.1_3327	[gene=VU15_RS16920] [protein=/inference=EXISTENCE: similar to AA sequence:RefSeq:WP_005790728.1] [protein_id=WP_005790728.1] [location=4139827..4140921]	CP011073.1_prot_WP_005790728.1_3327	2	0.412538
623	4.18	4.18	50	35.82	29.85	lcl|NZ_CP011073.1_prot_WP_005783508.1_4145	[gene=VU15_RS21205] [protein=/inference=EXISTENCE: similar to AA sequence:RefSeq:WP_005782900.1] [protein_id=WP_005783508.1] [location=complement(5170819..5171223)]	CP011073.1_prot_WP_005783508.1_4145	3	3.64159
624	4.15	4.15	36.16	8.264	5.992	lcl|NZ_CP011073.1_prot_WP_005783924.1_133	[gene=VU15_RS00665] [protein=/inference=EXISTENCE: similar to AA sequence:RefSeq:WP_008769206.1] [protein_id=WP_005783924.1] [location=156432..157886]	CP011073.1_prot_WP_005783924.1_133	2	0.333521
625	4.15	4.15	42.86	19.51	15.68	lcl|NZ_CP011073.1_prot_WP_005795184.1_1297	[gene=VU15_RS06590] [protein=/inference=EXISTENCE: similar to AA sequence:RefSeq:WP_014298584.1] [protein_id=WP_005795184.1] [location=1668412..1669275]	CP011073.1_prot_WP_005795184.1_1297	2	0.359356
626	4.14	4.14	27.94	15	15	lcl|NZ_CP011073.1_prot_WP_022347684.1_1543	[gene=VU15_RS07835] [protein=/inference=EXISTENCE: similar to AA sequence:RefSeq:WP_005786856.1] [protein_id=WP_022347684.1] [location=2005938..2006960]	CP011073.1_prot_WP_022347684.1_1543	3	0.333521
627	4.1	4.1	10.71	5.882	5.882	lcl|NZ_CP011073.1_prot_WP_005796342.1_522	[gene=VU15_RS02665] [protein=/inference=EXISTENCE: similar to AA sequence:RefSeq:WP_005823282.1] [protein_id=WP_005796342.1] [location=669604..671595]	CP011073.1_prot_WP_005796342.1_522	3	0.199354
628	4.09	4.09	6.726	6.726	5.232	lcl|NZ_CP011073.1_prot_WP_005798783.1_2685	[gene=VU15_RS13655] [protein=/inference=EXISTENCE: similar to AA sequence:RefSeq:WP_011203179.1] [protein_id=WP_005798783.1] [location=complement(3368412..3370421)]	CP011073.1_prot_WP_005798783.1_2685	2	0.268961
629	4.06	4.06	22.73	16.48	16.48	lcl|NZ_CP011073.1_prot_WP_005783757.1_48	[gene=VU15_RS00240] [protein=/inference=EXISTENCE: similar to AA sequence:RefSeq:WP_005799353.1] [protein_id=WP_005783757.1] [location=57654..58184]	CP011073.1_prot_WP_005783757.1_48	3	2.59381
630	4.05	4.05	17.29	9.978	8.204	lcl|NZ_CP011073.1_prot_WP_005796641.1_247	[gene=VU15_RS01255] [protein=/inference=EXISTENCE: similar to AA sequence:RefSeq:WP_005784174.1] [protein_id=WP_005796641.1] [location=complement(325866..327221)]	CP011073.1_prot_WP_005796641.1_247	2	0.584893
631	4.04	4.04	37.42	9.202	9.202	lcl|NZ_CP011073.1_prot_WP_005790668.1_3302	[gene=VU15_RS16795] [protein=/inference=EXISTENCE: similar to AA sequence:RefSeq:WP_011203422.1] [protein_id=WP_005790668.1] [location=4104878..4105858]	CP011073.1_prot_WP_005790668.1_3302	2	0.832981
632	4.04	4.04	25.49	14.9	14.9	lcl|NZ_CP011073.1_prot_WP_032572577.1_631	[gene=VU15_RS03215] [protein=/inference=EXISTENCE: similar to AA sequence:RefSeq:WP_007484058.1] [protein_id=WP_032572577.1] [location=complement(818740..819507)]	CP011073.1_prot_WP_032572577.1_631	2	0.930698
633	4.04	4.04	25.9	25.9	25.18	lcl|NZ_CP011073.1_prot_WP_005784762.1_583	[gene=VU15_RS02970] [protein=/inference=EXISTENCE: similar to AA sequence:RefSeq:WP_005775421.1] [protein_id=WP_005784762.1] [location=complement(741831..742250)]	CP011073.1_prot_WP_005784762.1_583	2	2.16228
634	4.03	4.03	16.27	4.591	3.593	lcl|NZ_CP011073.1_prot_WP_005791196.1_4009	[gene=VU15_RS20485] [protein=/inference=EXISTENCE: similar to AA sequence:RefSeq:WP_005797422.1] [protein_id=WP_005791196.1] [location=4966308..4969316]	CP011073.1_prot_WP_005791196.1_4009	3	0.193777
635	4.02	4.02	29.3	19.05	19.05	lcl|NZ_CP011073.1_prot_WP_005787461.1_1850	[gene=VU15_RS09380] [protein=/inference=EXISTENCE: similar to AA sequence:RefSeq:WP_005820112.1] [protein_id=WP_005787461.1] [location=2369581..2370402]	CP011073.1_prot_WP_005787461.1_1850	3	1.15443
636	4.02	4.02	35.87	13.59	13.59	lcl|NZ_CP011073.1_prot_WP_005784392.1_358	[gene=VU15_RS01825] [protein=/inference=EXISTENCE: similar to AA sequence:RefSeq:WP_004292256.1] [protein_id=WP_005784392.1] [location=complement(457235..457789)]	CP011073.1_prot_WP_005784392.1_358	3	1.03092
637	4.02	4.02	25.25	17.38	17.38	lcl|NZ_CP011073.1_prot_WP_004289228.1_2046	[gene=VU15_RS10375] [protein=/inference=EXISTENCE: similar to AA sequence:RefSeq:WP_005681511.1] [protein_id=WP_004289228.1] [location=complement(2601634..2602551)]	CP011073.1_prot_WP_004289228.1_2046	3	2.16228
638	4.01	4.01	43.24	14.32	14.32	lcl|NZ_CP011073.1_prot_WP_005785133.1_759	[gene=VU15_RS03860] [protein=/inference=EXISTENCE: similar to AA sequence:RefSeq:WP_002559394.1] [protein_id=WP_005785133.1] [location=complement(988673..989785)]	CP011073.1_prot_WP_005785133.1_759	3	0.584893
639	4.01	4.01	22.09	7.752	7.752	lcl|NZ_CP011073.1_prot_WP_005793749.1_2086	[gene=VU15_RS10580] [protein=/inference=EXISTENCE: similar to AA sequence:RefSeq:WP_004295027.1] [protein_id=WP_005793749.1] [location=2651883..2652659]	CP011073.1_prot_WP_005793749.1_2086	2	0.84785
640	4.01	4.01	12.23	6.009	6.009	lcl|NZ_CP011073.1_prot_WP_005787073.1_1643	[gene=VU15_RS08335] [protein=/inference=EXISTENCE: similar to AA sequence:RefSeq:WP_005787073.1] [protein_id=WP_005787073.1] [location=complement(2126520..2127920)]	CP011073.1_prot_WP_005787073.1_1643	3	0.249609
641	4	4	45.09	8.589	8.589	lcl|NZ_CP011073.1_prot_WP_014299193.1_2721	[gene=VU15_RS13840] [protein=/inference=EXISTENCE: similar to AA sequence:RefSeq:WP_014299193.1] [protein_id=WP_014299193.1] [location=complement(3413559..3414539)]	CP011073.1_prot_WP_014299193.1_2721	2	0.245197
642	4	4	15.34	6.617	6.617	lcl|NZ_CP011073.1_prot_WP_005787866.1_2089	[gene=VU15_RS10595] [protein=/inference=EXISTENCE: similar to AA sequence:RefSeq:WP_014298944.1] [protein_id=WP_005787866.1] [location=2654530..2656527]	CP011073.1_prot_WP_005787866.1_2089	2	0.110336
643	4	4	22.22	11.83	11.83	lcl|NZ_CP011073.1_prot_WP_022348178.1_2415	[gene=VU15_RS12275] [protein=/inference=EXISTENCE: similar to AA sequence:RefSeq:WP_005815361.1] [protein_id=WP_022348178.1] [location=complement(3043594..3044433)]	CP011073.1_prot_WP_022348178.1_2415	2	0.258925
644	4	4	34.7	15.67	15.67	lcl|NZ_CP011073.1_prot_WP_008768801.1_1923	[gene=VU15_RS09750] [protein=/inference=EXISTENCE: similar to AA sequence:RefSeq:WP_008768801.1] [protein_id=WP_008768801.1] [location=complement(2462348..2463154)]	CP011073.1_prot_WP_008768801.1_1923	2	0.333521
645	4	4	50.29	24	24	lcl|NZ_CP011073.1_prot_WP_005803563.1_2071	[gene=VU15_RS10505] [protein=/inference=EXISTENCE: similar to AA sequence:RefSeq:WP_005787811.1] [protein_id=WP_005803563.1] [location=complement(2636319..2636846)]	CP011073.1_prot_WP_005803563.1_2071	2	0.519911
646	4	4	22.54	9.836	9.836	lcl|NZ_CP011073.1_prot_WP_005789838.1_3026	[gene=VU15_RS15375] [protein=/inference=EXISTENCE: similar to AA sequence:RefSeq:WP_005789838.1] [protein_id=WP_005789838.1] [location=complement(3785342..3786076)]	CP011073.1_prot_WP_005789838.1_3026	2	0.501311
647	4	4	28.32	10.18	10.18	lcl|NZ_CP011073.1_prot_WP_005788343.1_2368	[gene=VU15_RS12040] [protein=/inference=EXISTENCE: similar to AA sequence:RefSeq:WP_009292488.1] [protein_id=WP_005788343.1] [location=complement(2986221..2986901)]	CP011073.1_prot_WP_005788343.1_2368	2	0.425103
648	4	4	18.39	12.37	12.37	lcl|NZ_CP011073.1_prot_WP_032573438.1_2543	[gene=VU15_RS12935] [protein=/inference=EXISTENCE: similar to AA sequence:RefSeq:WP_005804731.1] [protein_id=WP_032573438.1] [location=complement(3189485..3190384)]	CP011073.1_prot_WP_032573438.1_2543	2	0.29155
649	4	4	25.1	17	17	lcl|NZ_CP011073.1_prot_WP_032565367.1_3379	[gene=VU15_RS17185] [protein=/inference=EXISTENCE: similar to AA sequence:RefSeq:WP_008769972.1] [protein_id=WP_032565367.1] [location=complement(4219033..4219776)]	CP011073.1_prot_WP_032565367.1_3379	2	0.995262
650	4	4	13.81	7.808	7.808	lcl|NZ_CP011073.1_prot_WP_005796268.1_586	[gene=VU15_RS02985] [protein=/inference=EXISTENCE: similar to AA sequence:RefSeq:WP_005775424.1] [protein_id=WP_005796268.1] [location=743638..744639]	CP011073.1_prot_WP_005796268.1_586	2	0.258925
651	4	4	19.75	13.17	13.17	lcl|NZ_CP011073.1_prot_WP_032574068.1_3865	[gene=VU15_RS19745] [protein=/inference=EXISTENCE: similar to AA sequence:RefSeq:WP_008770195.1] [protein_id=WP_032574068.1] [location=4779651..4780610]	CP011073.1_prot_WP_032574068.1_3865	2	0.467799
652	4	4	16.85	9.551	9.551	lcl|NZ_CP011073.1_prot_WP_011203222.1_2884	[gene=VU15_RS14665] [protein=/inference=EXISTENCE: similar to AA sequence:RefSeq:WP_010538911.1] [protein_id=WP_011203222.1] [location=complement(3584819..3585355)]	CP011073.1_prot_WP_011203222.1_2884	2	1.37137
653	4	4	12.7	12.7	8.919	lcl|NZ_CP011073.1_prot_WP_005786605.1_1422	[gene=VU15_RS07220] [protein=/inference=EXISTENCE: similar to AA sequence:RefSeq:WP_010992629.1] [protein_id=WP_005786605.1] [location=1828143..1829255]	CP011073.1_prot_WP_005786605.1_1422	2	0.29155
654	4	4	23.55	15.58	15.58	lcl|NZ_CP011073.1_prot_WP_005786399.1_1311	[gene=VU15_RS06660] [protein=/inference=EXISTENCE: similar to AA sequence:RefSeq:WP_010992591.1] [protein_id=WP_005786399.1] [location=1688904..1689734]	CP011073.1_prot_WP_005786399.1_1311	2	0.359356
655	4	4	9.764	9.764	9.764	lcl|NZ_CP011073.1_prot_WP_032573832.1_3377	[gene=VU15_RS17175] [protein=/inference=EXISTENCE: similar to AA sequence:RefSeq:WP_005802186.1] [protein_id=WP_032573832.1] [location=4216272..4217165]	CP011073.1_prot_WP_032573832.1_3377	2	0.333521
656	4	4	12.83	12.83	12.83	lcl|NZ_CP011073.1_prot_WP_008769509.1_753	[gene=VU15_RS03830] [protein=/inference=EXISTENCE: similar to AA sequence:RefSeq:WP_005775628.1] [protein_id=WP_008769509.1] [location=complement(982584..983147)]	CP011073.1_prot_WP_008769509.1_753	2	0.778279
657	4	4	20.85	20.85	20.85	lcl|NZ_CP011073.1_prot_WP_005798768.1_2669	[gene=VU15_RS13575] [protein=/inference=EXISTENCE: similar to AA sequence:RefSeq:WP_008661044.1] [protein_id=WP_005798768.1] [location=complement(3349259..3349894)]	CP011073.1_prot_WP_005798768.1_2669	2	1.15443
658	4	4	40.76	40.76	40.76	lcl|NZ_CP011073.1_prot_WP_005786100.1_1143	[gene=VU15_RS05810] [protein=/inference=EXISTENCE: similar to AA sequence:RefSeq:WP_011202404.1] [protein_id=WP_005786100.1] [location=complement(1487216..1487689)]	CP011073.1_prot_WP_005786100.1_1143	4	9
659	3.93	3.93	8.8	5.6	5.6	lcl|NZ_CP011073.1_prot_WP_005791847.1_3601	[gene=VU15_RS18335] [protein=/inference=EXISTENCE: similar to AA sequence:RefSeq:WP_005804242.1] [protein_id=WP_005791847.1] [location=complement(4490333..4492210)]	CP011073.1_prot_WP_005791847.1_3601	2	0.232847
660	3.89	3.89	78.57	38.1	38.1	lcl|NZ_CP011073.1_prot_WP_005785472.1_918	[gene=VU15_RS04665] [protein=/inference=EXISTENCE: similar to AA sequence:RefSeq:WP_005775827.1] [protein_id=WP_005785472.1] [location=1215061..1215441]	CP011073.1_prot_WP_005785472.1_918	5	13.678
661	3.89	3.89	8.663	8.663	8.663	lcl|NZ_CP011073.1_prot_WP_032565082.1_2719	[gene=VU15_RS13830] [protein=/inference=EXISTENCE: similar to AA sequence:RefSeq:WP_005789215.1] [protein_id=WP_032565082.1] [location=complement(3409210..3410424)]	CP011073.1_prot_WP_032565082.1_2719	2	0.29155
662	3.87	3.87	16.13	13.62	9.319	lcl|NZ_CP011073.1_prot_WP_005786213.1_1209	[gene=VU15_RS06150] [protein=/inference=EXISTENCE: similar to AA sequence:RefSeq:WP_005809499.1; catalyzes the formation of pyridine-2,3-dicarboxylate and >] [protein_id=WP_005786213.1] [location=1563899..1564738]	CP011073.1_prot_WP_005786213.1_1209	2	0.930698
663	3.86	3.86	15.7	15.12	15.12	lcl|NZ_CP011073.1_prot_WP_005789917.1_3039	[gene=VU15_RS15465] [protein=/inference=EXISTENCE: similar to AA sequence:RefSeq:WP_010993338.1] [protein_id=WP_005789917.1] [location=3804330..3805364]	CP011073.1_prot_WP_005789917.1_3039	3	0.412538
664	3.84	3.84	31.79	13.21	10.36	lcl|NZ_CP011073.1_prot_WP_005790485.1_3206	[gene=VU15_RS16310] [protein=/inference=EXISTENCE: similar to AA sequence:RefSeq:WP_005817291.1] [protein_id=WP_005790485.1] [location=4005084..4005926]	CP011073.1_prot_WP_005790485.1_3206	2	0.29155
665	3.8	3.8	9.226	6.845	6.845	lcl|NZ_CP011073.1_prot_WP_005799038.1_3023	[gene=VU15_RS15360] [protein=/inference=EXISTENCE: similar to AA sequence:RefSeq:WP_005799038.1] [protein_id=WP_005799038.1] [location=complement(3782123..3783133)]	CP011073.1_prot_WP_005799038.1_3023	2	0.245197
666	3.8	3.8	36	36	36	lcl|NZ_CP011073.1_prot_WP_005776432.1_1371	[gene=VU15_RS06960] [protein=/inference=EXISTENCE: similar to AA sequence:RefSeq:WP_005923672.1] [protein_id=WP_005776432.1] [location=complement(1767356..1767583)]	CP011073.1_prot_WP_005776432.1_1371	2	3.64159
667	3.79	3.79	32.25	11.45	5.344	lcl|NZ_CP011073.1_prot_WP_005786020.1_1113	[gene=VU15_RS05655] [protein=/inference=EXISTENCE: similar to AA sequence:RefSeq:WP_005929710.1] [protein_id=WP_005786020.1] [location=1446685..1448259]	CP011073.1_prot_WP_005786020.1_1113	2	0.584893
668	3.79	3.79	21.05	11.18	11.18	lcl|NZ_CP011073.1_prot_WP_005798883.1_2889	[gene=VU15_RS14690] [protein=/inference=EXISTENCE: similar to AA sequence:RefSeq:WP_005798883.1] [protein_id=WP_005798883.1] [location=3589503..3590417]	CP011073.1_prot_WP_005798883.1_2889	3	1.51189
669	3.77	3.77	28.28	10.34	10.34	lcl|NZ_CP011073.1_prot_WP_032573988.1_3517	[gene=VU15_RS17900] [protein=/inference=EXISTENCE: similar to AA sequence:RefSeq:WP_005791694.1] [protein_id=WP_032573988.1] [location=4389189..4390061]	CP011073.1_prot_WP_032573988.1_3517	2	0.245197
670	3.76	3.76	26.56	26.56	23.05	lcl|NZ_CP011073.1_prot_WP_005786519.1_1383	[gene=VU15_RS07020] [protein=/inference=EXISTENCE: similar to AA sequence:RefSeq:WP_005800629.1] [protein_id=WP_005786519.1] [location=1778473..1779243]	CP011073.1_prot_WP_005786519.1_1383	4	1.15443
671	3.74	3.74	18.56	14.97	14.97	lcl|NZ_CP011073.1_prot_WP_005797516.1_3939	[gene=VU15_RS20125] [protein=/inference=EXISTENCE: similar to AA sequence:RefSeq:WP_005791343.1] [protein_id=WP_005797516.1] [location=4862471..4863475]	CP011073.1_prot_WP_005797516.1_3939	3	0.412538
672	3.72	3.72	7.353	7.353	7.353	lcl|NZ_CP011073.1_prot_WP_032561577.1_2932	[gene=VU15_RS14905] [protein=/inference=EXISTENCE: similar to AA sequence:RefSeq:WP_008767787.1] [protein_id=WP_032561577.1] [location=complement(3658667..3659893)]	CP011073.1_prot_WP_032561577.1_2932	2	0.350314
673	3.71	3.71	27.89	22.45	22.45	lcl|NZ_CP011073.1_prot_WP_005788076.1_2237	[gene=VU15_RS11385] [protein=/inference=EXISTENCE: similar to AA sequence:RefSeq:WP_005815531.1] [protein_id=WP_005788076.1] [location=complement(2832865..2833308)]	CP011073.1_prot_WP_005788076.1_2237	2	0.995262
674	3.7	3.7	37.29	8.581	8.581	lcl|NZ_CP011073.1_prot_WP_005776455.1_1390	[gene=VU15_RS07055] [protein=/inference=EXISTENCE: similar to AA sequence:SwissProt:Q5LES4.1; with CysN catalyzes the formation of adenylylsulfate from sul>] [protein_id=WP_005776455.1] [location=1787610..1788521]	CP011073.1_prot_WP_005776455.1_1390	2	0.274275
675	3.7	3.7	14.51	5.567	5.567	lcl|NZ_CP011073.1_prot_WP_005783832.1_84	[gene=VU15_RS00420] [protein=/inference=EXISTENCE: similar to AA sequence:RefSeq:WP_005783832.1] [protein_id=WP_005783832.1] [location=complement(104078..105589)]	CP011073.1_prot_WP_005783832.1_84	2	0.165914
676	3.69	3.69	20.26	7.895	7.895	lcl|NZ_CP011073.1_prot_WP_032556101.1_171	[gene=VU15_RS00865] [protein=/inference=EXISTENCE: similar to AA sequence:SwissProt:Q64ZM1.1] [protein_id=WP_032556101.1] [location=complement(204268..205410)]	CP011073.1_prot_WP_032556101.1_171	2	0.211528
677	3.65	3.65	32.26	32.26	32.26	lcl|NZ_CP011073.1_prot_WP_002560155.1_2113	[gene=VU15_RS10730] [protein=/inference=EXISTENCE: similar to AA sequence:RefSeq:WP_018109048.1] [protein_id=WP_002560155.1] [location=complement(2686945..2687133)]	CP011073.1_prot_WP_002560155.1_2113	2	3.64159
678	3.64	3.64	77.65	28.24	28.24	lcl|NZ_CP011073.1_prot_WP_005791552.1_3771	[gene=VU15_RS19240] [protein=/inference=EXISTENCE: similar to AA sequence:RefSeq:WP_016660790.1] [protein_id=WP_005791552.1] [location=complement(4675791..4676048)]	CP011073.1_prot_WP_005791552.1_3771	3	6.19686
679	3.63	3.64	35	29.17	21.67	lcl|NZ_CP011073.1_prot_WP_011202355.1_1102	[gene=VU15_RS05600] [protein=/inference=EXISTENCE: similar to AA sequence:RefSeq:WP_011202355.1] [protein_id=WP_011202355.1] [location=1434264..1434626]	CP011073.1_prot_WP_011202355.1_1102	2	0.995262
680	3.62	3.62	24.32	7.377	7.377	lcl|NZ_CP011073.1_prot_WP_005801569.1_383	[gene=VU15_RS01960] [protein=/inference=EXISTENCE: similar to AA sequence:RefSeq:WP_005784439.1] [protein_id=WP_005801569.1] [location=complement(489810..490910)]	CP011073.1_prot_WP_005801569.1_383	2	0.221677
681	3.62	3.62	11.03	9.023	6.266	lcl|NZ_CP011073.1_prot_WP_008659719.1_1616	[gene=VU15_RS08200] [protein=/inference=EXISTENCE: similar to AA sequence:RefSeq:WP_005818000.1] [protein_id=WP_008659719.1] [location=2094907..2096106]	CP011073.1_prot_WP_008659719.1_1616	2	0.304321
682	3.62	3.62	27.1	27.1	27.1	lcl|NZ_CP011073.1_prot_WP_005783918.1_129	[gene=VU15_RS00645] [protein=/inference=EXISTENCE: similar to AA sequence:RefSeq:WP_015532150.1] [protein_id=WP_005783918.1] [location=150948..151415]	CP011073.1_prot_WP_005783918.1_129	2	0.519911
683	3.61	3.61	41.98	23.55	18.09	lcl|NZ_CP011073.1_prot_WP_005780414.1_2710	[gene=VU15_RS13780] [protein=/inference=EXISTENCE: similar to AA sequence:SwissProt:Q5LAX0.1; catalyzes the formation of 5,10-methenyltetrahydrofolate from>] [protein_id=WP_005780414.1] [location=3399726..3400607]	CP011073.1_prot_WP_005780414.1_2710	3	0.687612
684	3.6	3.6	17.7	8.316	6.183	lcl|NZ_CP011073.1_prot_WP_032564904.1_2151	[gene=VU15_RS10925] [protein=/inference=EXISTENCE: similar to AA sequence:RefSeq:WP_005788019.1] [protein_id=WP_032564904.1] [location=2737213..2738622]	CP011073.1_prot_WP_032564904.1_2151	2	0.304321
685	3.59	3.6	27.14	25.65	14.5	lcl|NZ_CP011073.1_prot_WP_005789915.1_3038	[gene=VU15_RS15460] [protein=/inference=EXISTENCE: similar to AA sequence:RefSeq:WP_010993337.1] [protein_id=WP_005789915.1] [location=3803493..3804302]	CP011073.1_prot_WP_005789915.1_3038	2	1.05353
686	3.59	3.59	69.66	40.45	31.46	lcl|NZ_CP011073.1_prot_WP_005788933.1_2605	[gene=VU15_RS13255] [protein=/inference=EXISTENCE: similar to AA sequence:RefSeq:WP_005780168.1] [protein_id=WP_005788933.1] [location=3272959..3273228]	CP011073.1_prot_WP_005788933.1_2605	2	1.6827
687	3.59	3.59	28.49	17.74	17.74	lcl|NZ_CP011073.1_prot_WP_005783777.1_56	[gene=VU15_RS00280] [protein=/inference=EXISTENCE: similar to AA sequence:RefSeq:WP_008769171.1] [protein_id=WP_005783777.1] [location=65901..66461]	CP011073.1_prot_WP_005783777.1_56	2	0.467799
688	3.57	3.57	72.22	72.22	72.22	lcl|NZ_CP011073.1_prot_WP_005787741.1_2050	[gene=VU15_RS10400] [protein=/inference=EXISTENCE: similar to AA sequence:RefSeq:WP_005787741.1] [protein_id=WP_005787741.1] [location=complement(2606526..2606744)]	CP011073.1_prot_WP_005787741.1_2050	4	99
689	3.54	3.54	38.04	25.54	15.22	lcl|NZ_CP011073.1_prot_WP_005786565.1_1405	[gene=VU15_RS07130] [protein=/inference=EXISTENCE: similar to AA sequence:RefSeq:WP_009120640.1] [protein_id=WP_005786565.1] [location=1805315..1805869]	CP011073.1_prot_WP_005786565.1_1405	2	1.15443
690	3.5	3.5	18.45	6.834	6.834	lcl|NZ_CP011073.1_prot_WP_022347528.1_1720	[gene=VU15_RS08725] [protein=/inference=EXISTENCE: similar to AA sequence:RefSeq:WP_005787212.1] [protein_id=WP_022347528.1] [location=2212813..2214132]	CP011073.1_prot_WP_022347528.1_1720	2	0.279802
691	3.49	3.49	14.29	3.692	3.692	lcl|NZ_CP011073.1_prot_WP_005783474.1_4129	[gene=VU15_RS21125] [protein=/inference=EXISTENCE: similar to AA sequence:RefSeq:WP_005814051.1] [protein_id=WP_005783474.1] [location=5150305..5152176]	CP011073.1_prot_WP_005783474.1_4129	2	0.199354
692	3.49	3.49	23.02	12.7	12.7	lcl|NZ_CP011073.1_prot_WP_005791725.1_3532	[gene=VU15_RS17975] [protein=/inference=EXISTENCE: similar to AA sequence:RefSeq:WP_010993562.1] [protein_id=WP_005791725.1] [location=complement(4408997..4409755)]	CP011073.1_prot_WP_005791725.1_3532	2	0.539927
693	3.49	3.49	40.16	31.15	31.15	lcl|NZ_CP011073.1_prot_WP_005788413.1_2401	[gene=VU15_RS12205] [protein=/inference=EXISTENCE: similar to AA sequence:RefSeq:WP_008660659.1] [protein_id=WP_005788413.1] [location=complement(3025830..3026198)]	CP011073.1_prot_WP_005788413.1_2401	3	2.72759
694	3.48	3.48	40.1	23.76	19.8	lcl|NZ_CP011073.1_prot_WP_005795065.1_1389	[gene=VU15_RS07050] [protein=/inference=EXISTENCE: similar to AA sequence:RefSeq:WP_005795065.1] [protein_id=WP_005795065.1] [location=1786974..1787582]	CP011073.1_prot_WP_005795065.1_1389	2	1.51189
695	3.46	3.46	18.48	12.68	7.609	lcl|NZ_CP011073.1_prot_WP_005787574.1_1905	[gene=VU15_RS09655] [protein=/inference=EXISTENCE: similar to AA sequence:RefSeq:WP_005787574.1] [protein_id=WP_005787574.1] [location=complement(2437329..2438159)]	CP011073.1_prot_WP_005787574.1_1905	2	0.501311
696	3.45	3.45	23.01	6.599	5.076	CAH07653.1	putative pyruvate carboxylase biotin-containing subunit [Bacteroides fragilis NCTC 9343] ID:60492878 QUERIES:BF1955	Bacteroides fragilis NCTC 9343	3	0.274275
697	3.44	3.44	12.42	7.761	7.761	lcl|NZ_CP011073.1_prot_WP_005790574.1_3256	[gene=VU15_RS16560] [protein=/inference=EXISTENCE: similar to AA sequence:RefSeq:WP_011203410.1] [protein_id=WP_005790574.1] [location=complement(4057675..4059030)]	CP011073.1_prot_WP_005790574.1_3256	2	0.232847
698	3.42	3.42	23.88	13.79	5.492	lcl|NZ_CP011073.1_prot_WP_032557550.1_3704	[gene=VU15_RS18875] [protein=/inference=EXISTENCE: similar to AA sequence:RefSeq:WP_005810951.1] [protein_id=WP_032557550.1] [location=complement(4605468..4607819)]	CP011073.1_prot_WP_032557550.1_3704	3	0.415609
699	3.4	3.4	28.85	20.19	12.18	lcl|NZ_CP011073.1_prot_WP_032573489.1_2622	[gene=VU15_RS13340] [protein=/inference=EXISTENCE: similar to AA sequence:RefSeq:WP_005815147.1] [protein_id=WP_032573489.1] [location=3292417..3293355]	CP011073.1_prot_WP_032573489.1_2622	2	0.895736
700	3.33	3.33	29.03	6.858	6.858	lcl|NZ_CP011073.1_prot_WP_005793382.1_2329	[gene=VU15_RS11845] [protein=/inference=EXISTENCE: similar to AA sequence:RefSeq:WP_005675687.1] [protein_id=WP_005793382.1] [location=complement(2939726..2941609)]	CP011073.1_prot_WP_005793382.1_2329	3	0.193777
701	3.33	3.33	31.14	9.649	9.649	lcl|NZ_CP011073.1_prot_WP_005784739.1_559	[gene=VU15_RS02850] [protein=/inference=EXISTENCE: similar to AA sequence:RefSeq:WP_008769392.1] [protein_id=WP_005784739.1] [location=complement(716697..717383)]	CP011073.1_prot_WP_005784739.1_559	2	0.467799
702	3.32	3.33	17.63	8.816	8.816	lcl|NZ_CP011073.1_prot_WP_032573405.1_2519	[gene=VU15_RS12815] [protein=/inference=EXISTENCE: similar to AA sequence:RefSeq:WP_005788745.1] [protein_id=WP_032573405.1] [location=complement(3161527..3162720)]	CP011073.1_prot_WP_032573405.1_2519	2	0.232847
703	3.3	3.3	25.51	14.39	7.071	lcl|NZ_CP011073.1_prot_WP_005790683.1_3307	[gene=VU15_RS16820] [protein=/inference=EXISTENCE: similar to AA sequence:RefSeq:WP_010993458.1; Converts isocitrate to alpha ketoglutarate] [protein_id=WP_005790683.1] [location=complement(4110358..4111548)]	CP011073.1_prot_WP_005790683.1_3307	2	1.06914
704	3.3	3.3	24.49	13.04	7.323	lcl|NZ_CP011073.1_prot_WP_005787721.1_1966	[gene=VU15_RS09975] [protein=/inference=EXISTENCE: similar to AA sequence:RefSeq:WP_002560228.1] [protein_id=WP_005787721.1] [location=2513089..2514402]	CP011073.1_prot_WP_005787721.1_1966	3	0.406527
705	3.29	3.3	12.58	12.58	12.58	lcl|NZ_CP011073.1_prot_WP_032573241.1_2144	[gene=VU15_RS10890] [protein=/inference=EXISTENCE: similar to AA sequence:RefSeq:WP_011202902.1] [protein_id=WP_032573241.1] [location=2726923..2727855]	CP011073.1_prot_WP_032573241.1_2144	2	0.637894
706	3.27	3.27	8.903	3.093	2.249	lcl|NZ_CP011073.1_prot_WP_045899063.1_62	[gene=VU15_RS00310] [protein=/inference=EXISTENCE: similar to AA sequence:RefSeq:WP_005927577.1] [protein_id=WP_045899063.1] [location=complement(71986..75189)]	CP011073.1_prot_WP_045899063.1_62	2	0.245197
707	3.24	3.24	22.2	10.34	8.19	lcl|NZ_CP011073.1_prot_WP_005799043.1_3030	[gene=VU15_RS15395] [protein=/inference=EXISTENCE: similar to AA sequence:RefSeq:WP_005929386.1; dehydratase component, catalyzes the isomerization between>] [protein_id=WP_005799043.1] [location=complement(3789578..3790972)]	CP011073.1_prot_WP_005799043.1_3030	2	0.279802
708	3.23	3.23	31.02	14.96	14.96	lcl|NZ_CP011073.1_prot_WP_005795559.1_1105	[gene=VU15_RS05615] [protein=/inference=EXISTENCE: similar to AA sequence:RefSeq:WP_005835943.1] [protein_id=WP_005795559.1] [location=1437506..1438591]	CP011073.1_prot_WP_005795559.1_1105	3	0.930698
709	3.22	3.22	23.42	7.945	4.521	lcl|NZ_CP011073.1_prot_WP_004311265.1_2026	[gene=VU15_RS10275] [protein=/inference=EXISTENCE: similar to AA sequence:RefSeq:WP_004311265.1] [protein_id=WP_004311265.1] [location=complement(2571983..2574175)]	CP011073.1_prot_WP_004311265.1_2026	2	0.341713
710	3.21	3.21	27.51	15.79	8.852	lcl|NZ_CP011073.1_prot_WP_005787725.1_1968	[gene=VU15_RS09985] [protein=/inference=EXISTENCE: similar to AA sequence:RefSeq:WP_005787725.1] [protein_id=WP_005787725.1] [location=complement(2515418..2516674)]	CP011073.1_prot_WP_005787725.1_1968	3	0.8166
711	3.2	3.2	22.22	10.12	7.407	lcl|NZ_CP011073.1_prot_WP_032572913.1_1175	[gene=VU15_RS05975] [protein=/inference=EXISTENCE: similar to AA sequence:RefSeq:WP_005800810.1] [protein_id=WP_032572913.1] [location=1530338..1531555]	CP011073.1_prot_WP_032572913.1_1175	2	0.467799
712	3.18	3.18	32.45	23.77	23.77	lcl|NZ_CP011073.1_prot_WP_005791569.1_3759	[gene=VU15_RS19180] [protein=/inference=EXISTENCE: similar to AA sequence:RefSeq:WP_005675442.1] [protein_id=WP_005791569.1] [location=complement(4669467..4670264)]	CP011073.1_prot_WP_005791569.1_3759	3	0.467799
713	3.18	3.18	56.9	41.38	41.38	lcl|NZ_CP011073.1_prot_WP_004296332.1_3762	[gene=VU15_RS19195] [protein=/inference=EXISTENCE: similar to AA sequence:RefSeq:WP_005782220.1] [protein_id=WP_004296332.1] [location=complement(4672107..4672283)]	CP011073.1_prot_WP_004296332.1_3762	3	4.62341
714	3.18	3.18	50	50	36.21	lcl|NZ_CP011073.1_prot_WP_005780999.1_3148	[gene=VU15_RS16015] [protein=/inference=EXISTENCE: similar to AA sequence:RefSeq:WP_005780999.1] [protein_id=WP_005780999.1] [location=complement(3936158..3936334)]	CP011073.1_prot_WP_005780999.1_3148	10	5622.41
715	3.15	3.15	17.88	8.6	6.239	lcl|NZ_CP011073.1_prot_WP_005788089.1_2243	[gene=VU15_RS11415] [protein=/inference=EXISTENCE: similar to AA sequence:RefSeq:WP_005806468.1] [protein_id=WP_005788089.1] [location=complement(2839872..2841653)]	CP011073.1_prot_WP_005788089.1_2243	2	0.359356
716	3.13	3.13	28.25	9.795	6.834	lcl|NZ_CP011073.1_prot_WP_032564865.1_1936	[gene=VU15_RS09815] [protein=/inference=EXISTENCE: similar to AA sequence:RefSeq:WP_014298921.1; catalyzes the interconversion of D-xylose to D-xylulose] [protein_id=WP_032564865.1] [location=2476615..2477934]	CP011073.1_prot_WP_032564865.1_1936	2	0.279802
717	3.07	3.07	14.31	7.35	5.416	lcl|NZ_CP011073.1_prot_WP_005786918.1_1575	[gene=VU15_RS07995] [protein=/inference=EXISTENCE: similar to AA sequence:RefSeq:WP_008768422.1] [protein_id=WP_005786918.1] [location=2040522..2042075]	CP011073.1_prot_WP_005786918.1_1575	2	0.333521
717	0	3.07	14.31	7.35	5.416	CAH07635.1	putative cytochrome d ubiquinol oxidase subunit I [Bacteroides fragilis NCTC 9343] ID:60492860 QUERIES:BF1937	Bacteroides fragilis NCTC 9343	2	0.333521
718	3.06	3.06	26.75	17.2	17.2	lcl|NZ_CP011073.1_prot_WP_032528493.1_1214	[gene=VU15_RS06175] [protein=/inference=EXISTENCE: similar to AA sequence:RefSeq:WP_005816600.1] [protein_id=WP_032528493.1] [location=1567907..1568851]	CP011073.1_prot_WP_032528493.1_1214	3	1.25393
719	3.02	3.02	30.3	14.24	14.24	lcl|NZ_CP011073.1_prot_WP_032572322.1_4169	[gene=VU15_RS21325] [protein=/inference=EXISTENCE: similar to AA sequence:RefSeq:WP_009291293.1] [protein_id=WP_032572322.1] [location=complement(5199054..5200046)]	CP011073.1_prot_WP_032572322.1_4169	3	0.202264
720	3.02	3.02	17.06	14.33	14.33	lcl|NZ_CP011073.1_prot_WP_005791876.1_3684	[gene=VU15_RS18750] [protein=/inference=EXISTENCE: similar to AA sequence:RefSeq:WP_010993647.1] [protein_id=WP_005791876.1] [location=complement(4575231..4576112)]	CP011073.1_prot_WP_005791876.1_3684	4	0.550516
721	2.99	2.99	38.32	17.01	8.883	lcl|NZ_CP011073.1_prot_WP_005795962.1_833	[gene=VU15_RS04240] [protein=/inference=EXISTENCE: similar to AA sequence:RefSeq:WP_005810085.1] [protein_id=WP_005795962.1] [location=1103951..1105135]	CP011073.1_prot_WP_005795962.1_833	3	0.957342
722	2.99	2.99	14.83	7.586	7.586	lcl|NZ_CP011073.1_prot_WP_032573689.1_3132	[gene=VU15_RS15935] [protein=/inference=EXISTENCE: similar to AA sequence:RefSeq:WP_005790338.1] [protein_id=WP_032573689.1] [location=3911875..3912747]	CP011073.1_prot_WP_032573689.1_3132	2	0.425103
723	2.88	2.88	12.93	6.467	6.467	lcl|NZ_CP011073.1_prot_WP_005788730.1_2512	[gene=VU15_RS12780] [protein=/inference=EXISTENCE: similar to AA sequence:RefSeq:WP_005806946.1] [protein_id=WP_005788730.1] [location=complement(3151773..3153677)]	CP011073.1_prot_WP_005788730.1_2512	3	0.216484
724	2.87	2.87	59.48	18.97	18.1	lcl|NZ_CP011073.1_prot_WP_005786577.1_1411	[gene=VU15_RS07160] [protein=/inference=EXISTENCE: similar to AA sequence:SwissProt:Q64VN9.1] [protein_id=WP_005786577.1] [location=1812669..1813019]	CP011073.1_prot_WP_005786577.1_1411	4	2.16228
725	2.85	2.85	25.09	8.127	8.127	lcl|NZ_CP011073.1_prot_WP_005789131.1_2682	[gene=VU15_RS13640] [protein=/inference=EXISTENCE: similar to AA sequence:SwissProt:Q5LAZ7.1] [protein_id=WP_005789131.1] [location=complement(3365908..3366759)]	CP011073.1_prot_WP_005789131.1_2682	2	0.501311
726	2.85	2.85	12.26	6.84	6.84	lcl|NZ_CP011073.1_prot_WP_032573561.1_2912	[gene=VU15_RS14805] [protein=/inference=EXISTENCE: similar to AA sequence:RefSeq:WP_005780676.1] [protein_id=WP_032573561.1] [location=3625802..3627076]	CP011073.1_prot_WP_032573561.1_2912	3	0.304321
727	2.84	2.84	25.3	7.44	7.44	lcl|NZ_CP011073.1_prot_WP_025814702.1_3540	[gene=VU15_RS18015] [protein=/inference=EXISTENCE: similar to AA sequence:RefSeq:WP_010993567.1] [protein_id=WP_025814702.1] [location=complement(4417468..4418478)]	CP011073.1_prot_WP_025814702.1_3540	2	0.245197
728	2.82	2.82	15.99	6.395	6.395	lcl|NZ_CP011073.1_prot_WP_032573079.1_1558	[gene=VU15_RS07910] [protein=/inference=EXISTENCE: similar to AA sequence:RefSeq:WP_005786882.1] [protein_id=WP_032573079.1] [location=2022507..2024573]	CP011073.1_prot_WP_032573079.1_1558	3	0.232847
729	2.82	2.82	25.74	15.61	15.61	lcl|NZ_CP011073.1_prot_WP_005796811.1_92	[gene=VU15_RS00460] [protein=/inference=EXISTENCE: similar to AA sequence:RefSeq:WP_005801914.1] [protein_id=WP_005796811.1] [location=111840..112553]	CP011073.1_prot_WP_005796811.1_92	2	0.165914
730	2.81	2.82	42.32	23.97	10.11	lcl|NZ_CP011073.1_prot_WP_005785350.1_858	[gene=VU15_RS04365] [protein=/inference=EXISTENCE: similar to AA sequence:RefSeq:WP_005785350.1] [protein_id=WP_005785350.1] [location=complement(1133397..1134200)]	CP011073.1_prot_WP_005785350.1_858	3	1.51189
731	2.79	2.79	22.29	7.576	7.576	lcl|NZ_CP011073.1_prot_WP_005795950.1_843	[gene=VU15_RS04290] [protein=/inference=EXISTENCE: similar to AA sequence:RefSeq:WP_005810063.1] [protein_id=WP_005795950.1] [location=1114448..1115836]	CP011073.1_prot_WP_005795950.1_843	2	0.221677
732	2.74	2.74	37.41	30.94	22.3	lcl|NZ_CP011073.1_prot_WP_005791941.1_4075	[gene=VU15_RS20820] [protein=/inference=EXISTENCE: similar to AA sequence:RefSeq:WP_005781735.1] [protein_id=WP_005791941.1] [location=complement(5068546..5068965)]	CP011073.1_prot_WP_005791941.1_4075	2	2.72759
733	2.73	2.73	64.86	53.15	36.04	lcl|NZ_CP011073.1_prot_WP_005788198.1_2299	[gene=VU15_RS11695] [protein=/inference=EXISTENCE: similar to AA sequence:RefSeq:WP_004299989.1] [protein_id=WP_005788198.1] [location=complement(2903623..2903958)]	CP011073.1_prot_WP_005788198.1_2299	3	1.15443
734	2.72	2.72	18.29	18.29	11.67	lcl|NZ_CP011073.1_prot_WP_005791104.1_3481	[gene=VU15_RS17695] [protein=/inference=EXISTENCE: similar to AA sequence:RefSeq:WP_016273093.1] [protein_id=WP_005791104.1] [location=4338724..4339497]	CP011073.1_prot_WP_005791104.1_3481	2	0.968419
735	2.72	2.72	46.07	46.07	46.07	lcl|NZ_CP011073.1_prot_WP_005785336.1_851	[gene=VU15_RS04330] [protein=/inference=EXISTENCE: similar to AA sequence:RefSeq:WP_010536909.1] [protein_id=WP_005785336.1] [location=complement(1125487..1125756)]	CP011073.1_prot_WP_005785336.1_851	3	3.64159
736	2.65	2.65	15.27	10.34	10.34	lcl|NZ_CP011073.1_prot_WP_005788819.1_2548	[gene=VU15_RS12960] [protein=/inference=EXISTENCE: similar to AA sequence:RefSeq:WP_005780060.1; catalyzes the formation of 1-(5-phosphoribosyl)-AMP from 1>] [protein_id=WP_005788819.1] [location=complement(3194519..3195130)]	CP011073.1_prot_WP_005788819.1_2548	2	0.359356
737	2.63	2.63	19.9	11.22	11.22	lcl|NZ_CP011073.1_prot_WP_045899164.1_722	[gene=VU15_RS03675] [protein=/inference=EXISTENCE: similar to AA sequence:SwissProt:Q5LH49.1; The point of entry for the majority of electrons that travers>] [protein_id=WP_045899164.1] [location=complement(933738..934328)]	CP011073.1_prot_WP_045899164.1_722	2	0.519911
738	2.6	2.6	23.9	23.9	23.9	lcl|NZ_CP011073.1_prot_WP_005791741.1_3541	[gene=VU15_RS18020] [protein=/inference=EXISTENCE: similar to AA sequence:SwissProt:Q64P34.1] [protein_id=WP_005791741.1] [location=complement(4418507..4418986)]	CP011073.1_prot_WP_005791741.1_3541	2	0.584893
739	2.59	2.59	21.8	11.09	5.736	lcl|NZ_CP011073.1_prot_WP_005783573.1_4190	[gene=VU15_RS21430] [protein=/inference=EXISTENCE: similar to AA sequence:RefSeq:WP_010991856.1; catalyzes the formation of oxaloacetate from L-aspartate] [protein_id=WP_005783573.1] [location=complement(5226193..5227764)]	CP011073.1_prot_WP_005783573.1_4190	2	0.333521
740	2.58	2.58	38.81	32.09	15.67	lcl|NZ_CP011073.1_prot_WP_005791382.1_3924	[gene=VU15_RS20050] [protein=/inference=EXISTENCE: similar to AA sequence:RefSeq:WP_005782041.1] [protein_id=WP_005791382.1] [location=complement(4841500..4841904)]	CP011073.1_prot_WP_005791382.1_3924	2	0.995262
741	2.57	2.57	71.76	49.62	22.9	lcl|NZ_CP011073.1_prot_WP_005787254.1_1742	[gene=VU15_RS08835] [protein=/inference=EXISTENCE: similar to AA sequence:RefSeq:WP_005777034.1] [protein_id=WP_005787254.1] [location=complement(2237986..2238381)]	CP011073.1_prot_WP_005787254.1_1742	2	2.16228
742	2.55	2.55	21.94	9.705	9.705	lcl|NZ_CP011073.1_prot_WP_005815942.1_1927	[gene=VU15_RS09770] [protein=/inference=EXISTENCE: similar to AA sequence:RefSeq:WP_005793974.1] [protein_id=WP_005815942.1] [location=2467002..2467715]	CP011073.1_prot_WP_005815942.1_1927	2	0.333521
743	2.53	2.53	12.99	3.364	3.364	lcl|NZ_CP011073.1_prot_WP_032574274.1_4164	[gene=VU15_RS21300] [protein=/inference=EXISTENCE: similar to AA sequence:SwissProt:Q5L7B7.1] [protein_id=WP_032574274.1] [location=complement(5189376..5191964)]	CP011073.1_prot_WP_032574274.1_4164	2	0.089023
744	2.53	2.53	30.95	20.24	20.24	lcl|NZ_CP011073.1_prot_WP_005783989.1_164	[gene=VU15_RS00825] [protein=/inference=EXISTENCE: similar to AA sequence:RefSeq:WP_005656082.1] [protein_id=WP_005783989.1] [location=complement(197235..197489)]	CP011073.1_prot_WP_005783989.1_164	2	99
745	2.5	2.5	34.31	23.04	18.14	lcl|NZ_CP011073.1_prot_WP_005791742.1_3542	[gene=VU15_RS18025] [protein=/inference=EXISTENCE: similar to AA sequence:RefSeq:WP_010536512.1] [protein_id=WP_005791742.1] [location=complement(4419025..4419639)]	CP011073.1_prot_WP_005791742.1_3542	2	0.778279
746	2.49	2.5	48.19	48.19	48.19	lcl|NZ_CP011073.1_prot_WP_005789565.1_2900	[gene=VU15_RS14745] [protein=/inference=EXISTENCE: similar to AA sequence:RefSeq:WP_005943009.1] [protein_id=WP_005789565.1] [location=3603129..3603380]	CP011073.1_prot_WP_005789565.1_2900	4	3.64159
747	2.47	2.47	33.88	23.14	23.14	lcl|NZ_CP011073.1_prot_WP_005791717.1_3528	[gene=VU15_RS17955] [protein=/inference=EXISTENCE: similar to AA sequence:RefSeq:WP_005791717.1] [protein_id=WP_005791717.1] [location=4403728..4404093]	CP011073.1_prot_WP_005791717.1_3528	2	0.778279
748	2.46	2.46	18.18	12.3	12.3	lcl|NZ_CP011073.1_prot_WP_032496973.1_3314	[gene=VU15_RS16855] [protein=/inference=EXISTENCE: similar to AA sequence:RefSeq:WP_005797965.1] [protein_id=WP_032496973.1] [location=complement(4120823..4121386)]	CP011073.1_prot_WP_032496973.1_3314	2	1.15443
749	2.45	2.45	25.08	8.761	6.042	lcl|NZ_CP011073.1_prot_WP_005784757.1_580	[gene=VU15_RS02955] [protein=/inference=EXISTENCE: similar to AA sequence:RefSeq:WP_005813364.1] [protein_id=WP_005784757.1] [location=739295..740290]	CP011073.1_prot_WP_005784757.1_580	2	0.350314
750	2.43	2.43	20.1	11.49	11.49	lcl|NZ_CP011073.1_prot_WP_005791376.1_3926	[gene=VU15_RS20060] [protein=/inference=EXISTENCE: similar to AA sequence:RefSeq:WP_005782037.1] [protein_id=WP_005791376.1] [location=complement(4842600..4843751)]	CP011073.1_prot_WP_005791376.1_3926	2	0.43845
751	2.42	2.42	27.4	25.34	25.34	lcl|NZ_CP011073.1_prot_WP_005785250.1_811	[gene=mscL] [protein=/inference=EXISTENCE: similar to AA sequence:RefSeq:WP_005775701.1; forms homopentamer; channel that opens in response to pres>] [protein_id=WP_005785250.1] [location=1069505..1069945]	CP011073.1_prot_WP_005785250.1_811	2	1.6827
752	2.41	2.41	26.79	12.86	12.86	lcl|NZ_CP011073.1_prot_WP_005791126.1_3500	[gene=VU15_RS17790] [protein=/inference=EXISTENCE: similar to AA sequence:RefSeq:WP_005791126.1] [protein_id=WP_005791126.1] [location=complement(4361207..4362049)]	CP011073.1_prot_WP_005791126.1_3500	2	0.519911
753	2.4	2.4	20.96	8.081	6.061	lcl|NZ_CP011073.1_prot_WP_005798690.1_2603	[gene=VU15_RS13245] [protein=/inference=EXISTENCE: similar to AA sequence:RefSeq:WP_005798690.1] [protein_id=WP_005798690.1] [location=complement(3268991..3270181)]	CP011073.1_prot_WP_005798690.1_2603	2	0.304321
754	2.4	2.4	15.16	10.25	10.25	lcl|NZ_CP011073.1_prot_WP_005801900.1_112	[gene=VU15_RS00560] [protein=/inference=EXISTENCE: similar to AA sequence:RefSeq:WP_005779369.1] [protein_id=WP_005801900.1] [location=complement(133634..134368)]	CP011073.1_prot_WP_005801900.1_112	2	0.389495
755	2.39	2.39	12.62	7.846	4.615	lcl|NZ_CP011073.1_prot_WP_052694586.1_2190	[gene=VU15_RS11150] [protein=/inference=EXISTENCE: similar to AA sequence:RefSeq:WP_009431918.1] [protein_id=WP_052694586.1] [location=2781362..2783314]	CP011073.1_prot_WP_052694586.1_2190	2	0.238863
756	2.38	2.38	14.63	9.756	7.761	lcl|NZ_CP011073.1_prot_WP_005786418.1_1328	[gene=VU15_RS06745] [protein=/inference=EXISTENCE: similar to AA sequence:RefSeq:WP_010992598.1] [protein_id=WP_005786418.1] [location=complement(1712978..1714333)]	CP011073.1_prot_WP_005786418.1_1328	4	0.610262
757	2.37	2.37	20.45	6.883	6.883	lcl|NZ_CP011073.1_prot_WP_032567808.1_53	[gene=VU15_RS00265] [protein=/inference=EXISTENCE: similar to AA sequence:RefSeq:WP_005783769.1] [protein_id=WP_032567808.1] [location=complement(62228..63712)]	CP011073.1_prot_WP_032567808.1_53	2	0.172102
758	2.36	2.36	13.45	4.62	3.261	lcl|NZ_CP011073.1_prot_WP_032573827.1_3360	[gene=VU15_RS17085] [protein=/inference=EXISTENCE: similar to AA sequence:RefSeq:WP_014299354.1] [protein_id=WP_032573827.1] [location=complement(4190790..4193000)]	CP011073.1_prot_WP_032573827.1_3360	2	0.299081
759	2.33	2.33	29.23	16.92	16.92	lcl|NZ_CP011073.1_prot_WP_005788103.1_2249	[gene=VU15_RS11445] [protein=/inference=EXISTENCE: similar to AA sequence:RefSeq:WP_005788103.1] [protein_id=WP_005788103.1] [location=2845239..2845631]	CP011073.1_prot_WP_005788103.1_2249	2	0.584893
760	2.28	2.28	34.01	23.35	5.584	lcl|NZ_CP011073.1_prot_WP_032573454.1_2569	[gene=VU15_RS13075] [protein=/inference=EXISTENCE: similar to AA sequence:RefSeq:WP_011203132.1] [protein_id=WP_032573454.1] [location=3224895..3225488]	CP011073.1_prot_WP_032573454.1_2569	1	0.930698
761	2.28	2.28	16.63	5.053	3.158	lcl|NZ_CP011073.1_prot_WP_005795728.1_1010	[gene=VU15_RS05130] [protein=/inference=EXISTENCE: similar to AA sequence:RefSeq:WP_005807908.1] [protein_id=WP_005795728.1] [location=complement(1328189..1329616)]	CP011073.1_prot_WP_005795728.1_1010	1	0.333521
762	2.26	2.26	15.16	7.923	4.372	lcl|NZ_CP011073.1_prot_WP_014299211.1_2808	[gene=VU15_RS14285] [protein=/inference=EXISTENCE: similar to AA sequence:RefSeq:WP_014299211.1] [protein_id=WP_014299211.1] [location=3509841..3512039]	CP011073.1_prot_WP_014299211.1_2808	2	0.238863
763	2.25	2.26	56.29	39.07	14.57	lcl|NZ_CP011073.1_prot_WP_005786209.1_1206	[gene=VU15_RS06135] [protein=/inference=EXISTENCE: similar to AA sequence:RefSeq:WP_005795320.1] [protein_id=WP_005786209.1] [location=1562479..1562934]	CP011073.1_prot_WP_005786209.1_1206	1	1.51189
764	2.25	2.25	6.715	3.796	2.336	lcl|NZ_CP011073.1_prot_WP_005797619.1_3805	[gene=VU15_RS19440] [protein=/inference=EXISTENCE: similar to AA sequence:RefSeq:WP_005791499.1] [protein_id=WP_005797619.1] [location=4707869..4709926]	CP011073.1_prot_WP_005797619.1_3805	1	0.193777
765	2.25	2.25	17.37	17.37	12.21	lcl|NZ_CP011073.1_prot_WP_005784340.1_331	[gene=VU15_RS01680] [protein=/inference=EXISTENCE: similar to AA sequence:RefSeq:WP_005822974.1] [protein_id=WP_005784340.1] [location=428337..428978]	CP011073.1_prot_WP_005784340.1_331	1	0.425103
766	2.24	2.24	23.96	6.415	2.642	lcl|NZ_CP011073.1_prot_WP_005785050.1_721	[gene=VU15_RS03670] [protein=/inference=EXISTENCE: similar to AA sequence:RefSeq:WP_005775583.1] [protein_id=WP_005785050.1] [location=complement(932124..933716)]	CP011073.1_prot_WP_005785050.1_721	1	0.218188
767	2.24	2.24	33.02	33.02	11.32	lcl|NZ_CP011073.1_prot_WP_005788954.1_2613	[gene=VU15_RS13295] [protein=/inference=EXISTENCE: similar to AA sequence:RefSeq:WP_005780191.1] [protein_id=WP_005788954.1] [location=3283075..3283395]	CP011073.1_prot_WP_005788954.1_2613	1	1.37137
768	2.24	2.24	17.12	17.12	13.23	lcl|NZ_CP011073.1_prot_WP_005802040.1_4183	[gene=VU15_RS21395] [protein=/inference=EXISTENCE: similar to AA sequence:RefSeq:WP_010991851.1] [protein_id=WP_005802040.1] [location=5217290..5218063]	CP011073.1_prot_WP_005802040.1_4183	1	0.258925
769	2.23	2.23	31.49	16.26	12.46	lcl|NZ_CP011073.1_prot_WP_005793731.1_2107	[gene=VU15_RS10700] [protein=/inference=EXISTENCE: similar to AA sequence:RefSeq:WP_013547839.1] [protein_id=WP_005793731.1] [location=complement(2680390..2681259)]	CP011073.1_prot_WP_005793731.1_2107	2	0.649648
770	2.22	2.22	17.02	17.02	8.511	lcl|NZ_CP011073.1_prot_WP_032572634.1_855	[gene=VU15_RS04350] [protein=/inference=EXISTENCE: similar to AA sequence:RefSeq:WP_005785344.1] [protein_id=WP_032572634.1] [location=complement(1128112..1128819)]	CP011073.1_prot_WP_032572634.1_855	1	0.359356
771	2.21	2.21	36.92	21.15	10.04	lcl|NZ_CP011073.1_prot_WP_005796486.1_369	[gene=VU15_RS01890] [protein=/inference=EXISTENCE: similar to AA sequence:RefSeq:WP_005784411.1] [protein_id=WP_005796486.1] [location=469256..470095]	CP011073.1_prot_WP_005796486.1_369	1	0.43845
772	2.2	2.2	8.642	4.233	4.233	lcl|NZ_CP011073.1_prot_WP_008768532.1_990	[gene=VU15_RS05025] [protein=/inference=EXISTENCE: similar to AA sequence:RefSeq:WP_011109316.1] [protein_id=WP_008768532.1] [location=1305530..1307233]	CP011073.1_prot_WP_008768532.1_990	2	0.118872
773	2.2	2.2	12	12	7	lcl|NZ_CP011073.1_prot_WP_005784680.1_514	[gene=VU15_RS02625] [protein=/inference=EXISTENCE: similar to AA sequence:RefSeq:WP_005813417.1] [protein_id=WP_005784680.1] [location=complement(652134..653636)]	CP011073.1_prot_WP_005784680.1_514	2	0.22528
774	2.19	2.19	28.45	16.62	9.014	lcl|NZ_CP011073.1_prot_WP_032496953.1_3480	[gene=VU15_RS17690] [protein=/inference=EXISTENCE: similar to AA sequence:RefSeq:WP_010536553.1] [protein_id=WP_032496953.1] [location=4337641..4338708]	CP011073.1_prot_WP_032496953.1_3480	2	0.492496
775	2.18	2.18	26.98	15.53	4.36	lcl|NZ_CP011073.1_prot_WP_005782865.1_4160	[gene=ychF] [protein=/inference=EXISTENCE: similar to AA sequence:RefSeq:WP_007661265.1; EngD; translation-associated GTPase; the crystal structure>] [protein_id=WP_005782865.1] [location=5185565..5186668]	CP011073.1_prot_WP_005782865.1_4160	1	0.425103
776	2.18	2.18	37.74	16.34	11.67	lcl|NZ_CP011073.1_prot_WP_005788747.1_2520	[gene=VU15_RS12820] [protein=/inference=EXISTENCE: similar to AA sequence:RefSeq:WP_005780002.1] [protein_id=WP_005788747.1] [location=complement(3162723..3163496)]	CP011073.1_prot_WP_005788747.1_2520	1	0.539927
777	2.17	2.17	16.52	5.043	2.783	lcl|NZ_CP011073.1_prot_WP_005785240.1_806	[gene=VU15_RS04105] [protein=/inference=EXISTENCE: similar to AA sequence:RefSeq:WP_005785240.1] [protein_id=WP_005785240.1] [location=complement(1063312..1065039)]	CP011073.1_prot_WP_005785240.1_806	2	0.321941
778	2.17	2.17	51.69	51.69	20.22	lcl|NZ_CP011073.1_prot_WP_005791955.1_4059	[gene=VU15_RS20740] [protein=/inference=EXISTENCE: similar to AA sequence:RefSeq:WP_007763600.1] [protein_id=WP_005791955.1] [location=5045924..5046193]	CP011073.1_prot_WP_005791955.1_4059	1	4.17947
779	2.16	2.16	11.62	2.498	1.249	lcl|NZ_CP011073.1_prot_WP_032573592.1_2954	[gene=VU15_RS15015] [protein=/inference=EXISTENCE: similar to AA sequence:RefSeq:WP_014299240.1] [protein_id=WP_032573592.1] [location=complement(3686832..3689957)]	CP011073.1_prot_WP_032573592.1_2954	1	0.0826367
780	2.16	2.16	16.11	11.55	8.207	lcl|NZ_CP011073.1_prot_WP_005797481.1_3970	[gene=VU15_RS20280] [protein=/inference=EXISTENCE: similar to AA sequence:RefSeq:WP_008770134.1] [protein_id=WP_005797481.1] [location=complement(4909514..4910503)]	CP011073.1_prot_WP_005797481.1_3970	1	0.245197
781	2.16	2.16	10.96	8.306	5.316	lcl|NZ_CP011073.1_prot_WP_005796397.1_440	[gene=VU15_RS02250] [protein=/inference=EXISTENCE: similar to AA sequence:RefSeq:WP_008658395.1] [protein_id=WP_005796397.1] [location=576024..576929]	CP011073.1_prot_WP_005796397.1_440	1	0.389495
782	2.15	2.15	25.86	11.21	6.466	lcl|NZ_CP011073.1_prot_WP_005788818.1_2547	[gene=VU15_RS12955] [protein=/inference=EXISTENCE: similar to AA sequence:RefSeq:WP_008660884.1] [protein_id=WP_005788818.1] [location=complement(3193836..3194534)]	CP011073.1_prot_WP_005788818.1_2547	2	0.873817
783	2.15	2.15	36.96	15.51	7.921	lcl|NZ_CP011073.1_prot_WP_005787859.1_2087	[gene=VU15_RS10585] [protein=/inference=EXISTENCE: similar to AA sequence:RefSeq:WP_005681149.1] [protein_id=WP_005787859.1] [location=2652647..2653558]	CP011073.1_prot_WP_005787859.1_2087	1	0.412538
784	2.13	2.13	19.54	8.469	4.235	lcl|NZ_CP011073.1_prot_WP_008768533.1_989	[gene=VU15_RS05020] [protein=/inference=EXISTENCE: similar to AA sequence:RefSeq:WP_007833445.1] [protein_id=WP_008768533.1] [location=1304602..1305525]	CP011073.1_prot_WP_008768533.1_989	1	0.232847
785	2.13	2.13	55.38	38.46	26.15	lcl|NZ_CP011073.1_prot_WP_005786574.1_1410	[gene=VU15_RS07155] [protein=/inference=EXISTENCE: similar to AA sequence:RefSeq:WP_016273436.1] [protein_id=WP_005786574.1] [location=1812371..1812568]	CP011073.1_prot_WP_005786574.1_1410	1	1.51189
786	2.11	2.11	13.07	5.664	3.704	lcl|NZ_CP011073.1_prot_WP_005789673.1_2953	[gene=VU15_RS15010] [protein=/inference=EXISTENCE: similar to AA sequence:RefSeq:WP_008661238.1] [protein_id=WP_005789673.1] [location=complement(3685435..3686814)]	CP011073.1_prot_WP_005789673.1_2953	1	0.202264
787	2.1	2.1	60	41.18	15.29	lcl|NZ_CP011073.1_prot_WP_032573913.1_3124	[gene=VU15_RS15895] [protein=/inference=EXISTENCE: similar to AA sequence:RefSeq:WP_009292712.1] [protein_id=WP_032573913.1] [location=3905479..3905736]	CP011073.1_prot_WP_032573913.1_3124	1	2.16228
788	2.1	2.1	22.11	18.09	10.05	lcl|NZ_CP011073.1_prot_WP_005787260.1_1749	[gene=VU15_RS08870] [protein=/inference=EXISTENCE: similar to AA sequence:RefSeq:WP_005777045.1] [protein_id=WP_005787260.1] [location=complement(2247539..2248138)]	CP011073.1_prot_WP_005787260.1_1749	1	0.778279
789	2.1	2.1	23.77	8.642	3.395	lcl|NZ_CP011073.1_prot_WP_005796989.1_17	[gene=VU15_RS00085] [protein=/inference=EXISTENCE: similar to AA sequence:RefSeq:WP_005796989.1] [protein_id=WP_005796989.1] [location=21762..22736]	CP011073.1_prot_WP_005796989.1_17	1	0.232847
790	2.09	2.09	12.3	5.866	3.147	lcl|NZ_CP011073.1_prot_WP_005790374.1_3152	[gene=VU15_RS16035] [protein=/inference=EXISTENCE: similar to AA sequence:RefSeq:WP_009292695.1] [protein_id=WP_005790374.1] [location=3939412..3941511]	CP011073.1_prot_WP_005790374.1_3152	2	0.264855
791	2.09	2.09	18.26	11.2	11.2	lcl|NZ_CP011073.1_prot_WP_005786072.1_1137	[gene=pflA] [protein=/inference=EXISTENCE: similar to AA sequence:RefSeq:WP_005800904.1; activates pyruvate formate-lyase 1 under anaerobic conditi>] [protein_id=WP_005786072.1] [location=complement(1477393..1478118)]	CP011073.1_prot_WP_005786072.1_1137	2	0.333521
792	2.08	2.08	12.08	5.145	1.678	lcl|NZ_CP011073.1_prot_WP_005814238.1_3946	[gene=VU15_RS20160] [protein=/inference=EXISTENCE: similar to AA sequence:RefSeq:WP_005797505.1] [protein_id=WP_005814238.1] [location=complement(4868375..4871059)]	CP011073.1_prot_WP_005814238.1_3946	1	0.221677
793	2.08	2.08	19.39	6.122	3.571	lcl|NZ_CP011073.1_prot_WP_005785371.1_868	[gene=VU15_RS04415] [protein=/inference=EXISTENCE: similar to AA sequence:RefSeq:WP_004301814.1] [protein_id=WP_005785371.1] [location=complement(1145179..1146357)]	CP011073.1_prot_WP_005785371.1_868	1	0.318257
794	2.08	2.08	16.16	14.52	6.027	lcl|NZ_CP011073.1_prot_WP_005785465.1_914	[gene=VU15_RS04645] [protein=/inference=EXISTENCE: similar to AA sequence:RefSeq:WP_005785465.1] [protein_id=WP_005785465.1] [location=1211439..1212536]	CP011073.1_prot_WP_005785465.1_914	2	0.44544
795	2.08	2.08	16.25	9.063	9.063	lcl|NZ_CP011073.1_prot_WP_032573010.1_1393	[gene=VU15_RS07070] [protein=/inference=EXISTENCE: similar to AA sequence:RefSeq:WP_008659393.1] [protein_id=WP_032573010.1] [location=1791156..1792118]	CP011073.1_prot_WP_032573010.1_1393	2	0.29155
796	2.07	2.07	50	36	29	lcl|NZ_CP011073.1_prot_WP_005786368.1_1296	[gene=VU15_RS06585] [protein=/inference=EXISTENCE: similar to AA sequence:RefSeq:WP_005800690.1] [protein_id=WP_005786368.1] [location=complement(1667820..1668122)]	CP011073.1_prot_WP_005786368.1_1296	2	5.30957
797	2.06	2.06	23.82	5.66	3.066	lcl|NZ_CP011073.1_prot_WP_005811493.1_3855	[gene=VU15_RS19695] [protein=/inference=EXISTENCE: similar to AA sequence:RefSeq:WP_013611293.1] [protein_id=WP_005811493.1] [location=complement(4769550..4770824)]	CP011073.1_prot_WP_005811493.1_3855	1	0.211528
798	2.06	2.06	39.62	29.72	12.74	lcl|NZ_CP011073.1_prot_WP_005783908.1_123	[gene=VU15_RS00615] [protein=/inference=EXISTENCE: similar to AA sequence:RefSeq:WP_005779358.1] [protein_id=WP_005783908.1] [location=143746..144384]	CP011073.1_prot_WP_005783908.1_123	1	0.467799
799	2.06	2.06	18.5	18.5	12.14	lcl|NZ_CP011073.1_prot_WP_008658877.1_916	[gene=VU15_RS04655] [protein=/inference=EXISTENCE: similar to AA sequence:RefSeq:WP_008658877.1] [protein_id=WP_008658877.1] [location=1213774..1214295]	CP011073.1_prot_WP_008658877.1_916	1	0.584893
800	2.05	2.05	20.75	9.434	4.403	lcl|NZ_CP011073.1_prot_WP_032574047.1_3723	[gene=VU15_RS18975] [protein=/inference=EXISTENCE: similar to AA sequence:RefSeq:WP_005783015.1] [protein_id=WP_032574047.1] [location=complement(4631036..4632469)]	CP011073.1_prot_WP_032574047.1_3723	1	0.249609
801	2.04	2.04	31.53	10.36	5.405	lcl|NZ_CP011073.1_prot_WP_005788686.1_2489	[gene=VU15_RS12665] [protein=/inference=EXISTENCE: similar to AA sequence:RefSeq:WP_005779953.1] [protein_id=WP_005788686.1] [location=3129677..3130345]	CP011073.1_prot_WP_005788686.1_2489	1	0.145048
802	2.04	2.04	37.18	37.18	20.51	lcl|NZ_CP011073.1_prot_WP_005784361.1_342	[gene=VU15_RS01735] [protein=/inference=EXISTENCE: similar to AA sequence:RefSeq:WP_005778954.1] [protein_id=WP_005784361.1] [location=complement(439276..439512)]	CP011073.1_prot_WP_005784361.1_342	1	3.64159
803	2.03	2.03	23.21	17.48	8.023	lcl|NZ_CP011073.1_prot_WP_005788370.1_2380	[gene=VU15_RS12100] [protein=/inference=EXISTENCE: similar to AA sequence:RefSeq:WP_010993107.1] [protein_id=WP_005788370.1] [location=3003889..3004938]	CP011073.1_prot_WP_005788370.1_2380	2	0.687612
804	2.03	2.03	14.43	14.43	7.732	lcl|NZ_CP011073.1_prot_WP_005790695.1_3312	[gene=VU15_RS16845] [protein=/inference=EXISTENCE: similar to AA sequence:RefSeq:WP_005790695.1] [protein_id=WP_005790695.1] [location=complement(4119477..4120061)]	CP011073.1_prot_WP_005790695.1_3312	1	0.211528
805	2.02	2.02	33.53	5.389	5.389	lcl|NZ_CP011073.1_prot_WP_005800815.1_1169	[gene=VU15_RS05945] [protein=/inference=EXISTENCE: similar to AA sequence:RefSeq:WP_008768169.1] [protein_id=WP_005800815.1] [location=1524380..1525384]	CP011073.1_prot_WP_005800815.1_1169	1	0.550516
806	2.02	2.02	32.5	15	5	lcl|NZ_CP011073.1_prot_WP_005800809.1_1176	[gene=VU15_RS05980] [protein=/inference=EXISTENCE: similar to AA sequence:RefSeq:WP_005800809.1] [protein_id=WP_005800809.1] [location=1531552..1532274]	CP011073.1_prot_WP_005800809.1_1176	1	0.84785
807	2.02	2.02	10.43	4.989	4.989	lcl|NZ_CP011073.1_prot_WP_014299131.1_2590	[gene=VU15_RS13180] [protein=/inference=EXISTENCE: similar to AA sequence:RefSeq:WP_009293149.1] [protein_id=WP_014299131.1] [location=complement(3246955..3248280)]	CP011073.1_prot_WP_014299131.1_2590	1	0.178769
808	2.02	2.02	16.28	16.28	9.302	lcl|NZ_CP011073.1_prot_WP_005791444.1_3891	[gene=VU15_RS19880] [protein=/inference=EXISTENCE: similar to AA sequence:RefSeq:WP_009293029.1] [protein_id=WP_005791444.1] [location=complement(4814378..4814896)]	CP011073.1_prot_WP_005791444.1_3891	1	0.467799
809	2.01	2.01	17.14	1.74	1.74	lcl|NZ_CP011073.1_prot_WP_045899152.1_627	[gene=VU15_RS03195] [protein=/inference=EXISTENCE: similar to AA sequence:RefSeq:WP_005796220.1] [protein_id=WP_045899152.1] [location=complement(813339..815582)]	CP011073.1_prot_WP_045899152.1_627	1	0.0481131
810	2.01	2.01	9.297	1.587	1.587	lcl|NZ_CP011073.1_prot_WP_005784201.1_261	[gene=VU15_RS01330] [protein=/inference=EXISTENCE: similar to AA sequence:RefSeq:WP_005784201.1; decatenates newly replicated chromosomal DNA and relaxes p>] [protein_id=WP_005784201.1] [location=complement(346425..349073)]	CP011073.1_prot_WP_005784201.1_261	1	0.142069
811	2.01	2.01	25.45	5.913	5.913	lcl|NZ_CP011073.1_prot_WP_032573526.1_2732	[gene=VU15_RS13895] [protein=/inference=EXISTENCE: similar to AA sequence:RefSeq:WP_005815001.1] [protein_id=WP_032573526.1] [location=complement(3424536..3425705)]	CP011073.1_prot_WP_032573526.1_2732	1	0.274275
812	2.01	2.01	32.24	14.95	7.009	lcl|NZ_CP011073.1_prot_WP_008657631.1_3430	[gene=VU15_RS17440] [protein=/inference=EXISTENCE: similar to AA sequence:RefSeq:WP_008657631.1] [protein_id=WP_008657631.1] [location=complement(4279976..4280620)]	CP011073.1_prot_WP_008657631.1_3430	1	0.637894
813	2.01	2.01	17.43	10.2	10.2	lcl|NZ_CP011073.1_prot_WP_005788266.1_2339	[gene=VU15_RS11895] [protein=/inference=EXISTENCE: similar to AA sequence:RefSeq:WP_009292463.1] [protein_id=WP_005788266.1] [location=2953508..2954422]	CP011073.1_prot_WP_005788266.1_2339	2	0.389495
814	2.01	2.01	49.21	46.03	46.03	lcl|NZ_CP011073.1_prot_WP_005791306.1_3959	[gene=VU15_RS20225] [protein=/inference=EXISTENCE: similar to AA sequence:RefSeq:WP_008661521.1] [protein_id=WP_005791306.1] [location=4889712..4890092]	CP011073.1_prot_WP_005791306.1_3959	2	2.16228
815	2.01	2.01	12.07	8.19	3.879	lcl|NZ_CP011073.1_prot_WP_045899254.1_2207	[gene=VU15_RS11235] [protein=/inference=EXISTENCE: similar to AA sequence:RefSeq:WP_008618782.1] [protein_id=WP_045899254.1] [location=2802081..2802779]	CP011073.1_prot_WP_045899254.1_2207	1	0.637894
816	2.01	2.01	5.634	2.191	2.191	lcl|NZ_CP011073.1_prot_WP_045899064.1_65	[gene=VU15_RS00325] [protein=/inference=EXISTENCE: similar to AA sequence:RefSeq:WP_008769175.1] [protein_id=WP_045899064.1] [location=79887..81806]	CP011073.1_prot_WP_045899064.1_65	1	0.154782
817	2.01	2.01	28.02	12.08	12.08	lcl|NZ_CP011073.1_prot_WP_005791331.1_3945	[gene=VU15_RS20155] [protein=/inference=EXISTENCE: similar to AA sequence:RefSeq:WP_005814242.1] [protein_id=WP_005791331.1] [location=complement(4867634..4868257)]	CP011073.1_prot_WP_005791331.1_3945	1	0.425103
818	2.01	2.01	10.03	4.013	4.013	lcl|NZ_CP011073.1_prot_WP_005791185.1_4016	[gene=VU15_RS20520] [protein=/inference=EXISTENCE: similar to AA sequence:RefSeq:WP_005822367.1] [protein_id=WP_005791185.1] [location=4978038..4978937]	CP011073.1_prot_WP_005791185.1_4016	1	0.165914
819	2.01	2.01	15.72	7.547	7.547	lcl|NZ_CP011073.1_prot_WP_005785046.1_719	[gene=VU15_RS03660] [protein=/inference=EXISTENCE: similar to AA sequence:RefSeq:WP_005785046.1] [protein_id=WP_005785046.1] [location=complement(930472..930951)]	CP011073.1_prot_WP_005785046.1_719	1	0.930698
820	2.01	2.01	25.29	13.79	13.79	lcl|NZ_CP011073.1_prot_WP_032595720.1_1379	[gene=VU15_RS07000] [protein=/inference=EXISTENCE: similar to AA sequence:RefSeq:WP_005819304.1] [protein_id=WP_032595720.1] [location=complement(1775831..1776094)]	CP011073.1_prot_WP_032595720.1_1379	1	1.15443
821	2	2.01	14.37	8.75	8.75	lcl|NZ_CP011073.1_prot_WP_032573893.1_3462	[gene=VU15_RS17600] [protein=/inference=EXISTENCE: similar to AA sequence:RefSeq:WP_011203521.1] [protein_id=WP_032573893.1] [location=complement(4315040..4315522)]	CP011073.1_prot_WP_032573893.1_3462	1	0.668101
822	2	2	17.61	2.201	2.201	lcl|NZ_CP011073.1_prot_WP_032573636.1_3000	[gene=VU15_RS15245] [protein=/inference=EXISTENCE: similar to AA sequence:RefSeq:WP_017141947.1] [protein_id=WP_032573636.1] [location=3746952..3749135]	CP011073.1_prot_WP_032573636.1_3000	1	0.0642092
823	2	2	18.92	1.601	1.601	lcl|NZ_CP011073.1_prot_WP_005793172.1_950	[gene=VU15_RS04825] [protein=/inference=EXISTENCE: similar to AA sequence:RefSeq:WP_008768048.1] [protein_id=WP_005793172.1] [location=complement(1248833..1250896)]	CP011073.1_prot_WP_005793172.1_950	1	0.0513302
824	2	2	27.74	3.425	3.425	lcl|NZ_CP011073.1_prot_WP_032572358.1_66	[gene=VU15_RS00330] [protein=/inference=EXISTENCE: similar to AA sequence:RefSeq:WP_008769176.1] [protein_id=WP_032572358.1] [location=81745..82623]	CP011073.1_prot_WP_032572358.1_66	1	0.105295
825	2	2	9.91	2.574	2.574	lcl|NZ_CP011073.1_prot_WP_005815968.1_1907	[gene=VU15_RS09665] [protein=/inference=EXISTENCE: similar to AA sequence:RefSeq:WP_005815968.1] [protein_id=WP_005815968.1] [location=2439695..2442028]	CP011073.1_prot_WP_005815968.1_1907	1	0.0502111
826	2	2	19.89	3.25	3.25	lcl|NZ_CP011073.1_prot_WP_005795011.1_1442	[gene=VU15_RS07320] [protein=/inference=EXISTENCE: similar to AA sequence:RefSeq:WP_005795011.1] [protein_id=WP_005795011.1] [location=complement(1863434..1865005)]	CP011073.1_prot_WP_005795011.1_1442	1	0.0563541
827	2	2	12.27	3.119	3.119	lcl|NZ_CP011073.1_prot_WP_032573749.1_3205	[gene=VU15_RS16305] [protein=/inference=EXISTENCE: similar to AA sequence:RefSeq:WP_005790483.1] [protein_id=WP_032573749.1] [location=complement(4003466..4004911)]	CP011073.1_prot_WP_032573749.1_3205	1	0.0797752
828	2	2	12.35	2.785	2.785	lcl|NZ_CP011073.1_prot_WP_009291484.1_400	[gene=VU15_RS02045] [protein=/inference=EXISTENCE: similar to AA sequence:RefSeq:WP_005796452.1] [protein_id=WP_009291484.1] [location=complement(515366..517846)]	CP011073.1_prot_WP_009291484.1_400	1	0.0513302
829	2	2	29.55	7.955	7.955	lcl|NZ_CP011073.1_prot_WP_005797942.1_3288	[gene=VU15_RS16720] [protein=/inference=EXISTENCE: similar to AA sequence:SwissProt:Q64PV5.1] [protein_id=WP_005797942.1] [location=4093300..4094094]	CP011073.1_prot_WP_005797942.1_3288	1	0.165914
830	2	2	12.14	2.899	2.899	lcl|NZ_CP011073.1_prot_WP_005786798.1_1527	[gene=VU15_RS07755] [protein=/inference=EXISTENCE: similar to AA sequence:RefSeq:WP_005804604.1] [protein_id=WP_005786798.1] [location=complement(1988577..1990235)]	CP011073.1_prot_WP_005786798.1_1527	2	0.149757
831	2	2	21.86	3.552	3.552	lcl|NZ_CP011073.1_prot_WP_005785441.1_902	[gene=VU15_RS04585] [protein=/inference=EXISTENCE: similar to AA sequence:RefSeq:WP_010992259.1] [protein_id=WP_005785441.1] [location=complement(1193570..1194670)]	CP011073.1_prot_WP_005785441.1_902	1	0.122018
832	2	2	18.86	7.692	7.692	lcl|NZ_CP011073.1_prot_WP_005784547.1_433	[gene=VU15_RS02215] [protein=/inference=EXISTENCE: similar to AA sequence:RefSeq:WP_008658390.1; catalyzes the interconversion of 3-phosphoglycerate and 2->] [protein_id=WP_005784547.1] [location=568436..569647]	CP011073.1_prot_WP_005784547.1_433	1	0.105295
833	2	2	15.12	4.012	4.012	lcl|NZ_CP011073.1_prot_WP_032556121.1_333	[gene=VU15_RS01690] [protein=/inference=EXISTENCE: similar to AA sequence:RefSeq:WP_002558973.1] [protein_id=WP_032556121.1] [location=430078..431052]	CP011073.1_prot_WP_032556121.1_333	1	0.110336
834	2	2	15.33	3.406	3.406	lcl|NZ_CP011073.1_prot_WP_010992240.1_834	[gene=VU15_RS04245] [protein=/inference=EXISTENCE: similar to AA sequence:RefSeq:WP_010992240.1] [protein_id=WP_010992240.1] [location=1105167..1106402]	CP011073.1_prot_WP_010992240.1_834	1	0.110336
835	2	2	16.71	9.434	9.434	lcl|NZ_CP011073.1_prot_WP_008661499.1_3935	[gene=VU15_RS20105] [protein=/inference=EXISTENCE: similar to AA sequence:RefSeq:WP_005822271.1; catalyzes the phosphorylation of 2-butanoate to butanoyl p>] [protein_id=WP_008661499.1] [location=complement(4858379..4859494)]	CP011073.1_prot_WP_008661499.1_3935	2	0.221677
836	2	2	21.75	4.545	4.545	lcl|NZ_CP011073.1_prot_WP_005816458.1_1133	[gene=VU15_RS05755] [protein=/inference=EXISTENCE: similar to AA sequence:RefSeq:WP_005816458.1] [protein_id=WP_005816458.1] [location=1473327..1474253]	CP011073.1_prot_WP_005816458.1_1133	1	0.105295
837	2	2	14.36	4.787	4.787	lcl|NZ_CP011073.1_prot_WP_005791919.1_4097	[gene=VU15_RS20930] [protein=/inference=EXISTENCE: similar to AA sequence:RefSeq:WP_005791919.1] [protein_id=WP_005791919.1] [location=complement(5099290..5100420)]	CP011073.1_prot_WP_005791919.1_4097	1	0.122018
838	2	2	31.91	6.383	6.383	lcl|NZ_CP011073.1_prot_WP_005790416.1_3171	[gene=VU15_RS16135] [protein=/inference=EXISTENCE: similar to AA sequence:RefSeq:WP_002559721.1] [protein_id=WP_005790416.1] [location=complement(3956743..3957309)]	CP011073.1_prot_WP_005790416.1_3171	1	0.29155
839	2	2	23.15	8.902	8.902	lcl|NZ_CP011073.1_prot_WP_005789175.1_2699	[gene=VU15_RS13725] [protein=/inference=EXISTENCE: similar to AA sequence:RefSeq:WP_005802892.1] [protein_id=WP_005789175.1] [location=3384043..3385056]	CP011073.1_prot_WP_005789175.1_2699	1	0.136464
840	2	2	46.62	9.023	9.023	lcl|NZ_CP011073.1_prot_WP_005787219.1_1724	[gene=VU15_RS08745] [protein=/inference=EXISTENCE: similar to AA sequence:RefSeq:WP_005817859.1] [protein_id=WP_005787219.1] [location=2218253..2218654]	CP011073.1_prot_WP_005787219.1_1724	1	0.258925
841	2	2	13.74	4.389	4.389	lcl|NZ_CP011073.1_prot_WP_005785445.1_904	[gene=VU15_RS04595] [protein=/inference=EXISTENCE: similar to AA sequence:RefSeq:WP_005775810.1] [protein_id=WP_005785445.1] [location=complement(1198227..1199801)]	CP011073.1_prot_WP_005785445.1_904	1	0.0964782
842	2	2	22.06	7.353	7.353	lcl|NZ_CP011073.1_prot_WP_005785287.1_829	[gene=VU15_RS04220] [protein=/inference=EXISTENCE: similar to AA sequence:RefSeq:WP_005785287.1] [protein_id=WP_005785287.1] [location=complement(1097579..1098193)]	CP011073.1_prot_WP_005785287.1_829	1	0.29155
843	2	2	33.61	13.45	13.45	lcl|NZ_CP011073.1_prot_WP_005784862.1_637	[gene=VU15_RS03245] [protein=/inference=EXISTENCE: similar to AA sequence:RefSeq:WP_005784862.1] [protein_id=WP_005784862.1] [location=complement(825753..826112)]	CP011073.1_prot_WP_005784862.1_637	1	0.389495
844	2	2	34.03	7.853	7.853	lcl|NZ_CP011073.1_prot_WP_005781772.1_4060	[gene=VU15_RS20745] [protein=/inference=EXISTENCE: similar to AA sequence:RefSeq:WP_009132431.1] [protein_id=WP_005781772.1] [location=5046352..5046927]	CP011073.1_prot_WP_005781772.1_4060	1	0.29155
845	2	2	30.52	13.64	13.64	lcl|NZ_CP011073.1_prot_WP_005781259.1_3292	[gene=VU15_RS16740] [protein=/inference=EXISTENCE: similar to AA sequence:RefSeq:WP_005781259.1] [protein_id=WP_005781259.1] [location=complement(4097021..4097485)]	CP011073.1_prot_WP_005781259.1_3292	1	0.995262
846	2	2	14.58	4.583	4.583	lcl|NZ_CP011073.1_prot_WP_032573978.1_3502	[gene=VU15_RS17800] [protein=/inference=EXISTENCE: similar to AA sequence:RefSeq:WP_005802105.1] [protein_id=WP_032573978.1] [location=complement(4362539..4363261)]	CP011073.1_prot_WP_032573978.1_3502	1	0.29155
847	2	2	25.08	4.013	4.013	lcl|NZ_CP011073.1_prot_WP_032564445.1_1232	[gene=VU15_RS06265] [protein=/inference=EXISTENCE: similar to AA sequence:RefSeq:WP_005819141.1] [protein_id=WP_032564445.1] [location=1593103..1594002]	CP011073.1_prot_WP_032564445.1_1232	1	0.128838
848	2	2	11.5	5.25	5.25	lcl|NZ_CP011073.1_prot_WP_032535248.1_3209	[gene=VU15_RS16325] [protein=/inference=EXISTENCE: similar to AA sequence:RefSeq:WP_005790490.1] [protein_id=WP_032535248.1] [location=4010838..4012040]	CP011073.1_prot_WP_032535248.1_3209	1	0.105295
849	2	2	27.67	5.825	5.825	lcl|NZ_CP011073.1_prot_WP_010992836.1_1730	[gene=VU15_RS08775] [protein=/inference=EXISTENCE: similar to AA sequence:SwissProt:Q5LDN0.1] [protein_id=WP_010992836.1] [location=complement(2224752..2225372)]	CP011073.1_prot_WP_010992836.1_1730	1	0.425103
850	2	2	19.1	14.98	4.12	lcl|NZ_CP011073.1_prot_WP_008657976.1_95	[gene=VU15_RS00475] [protein=/inference=EXISTENCE: similar to AA sequence:RefSeq:WP_005783851.1] [protein_id=WP_008657976.1] [location=complement(114510..115313)]	CP011073.1_prot_WP_008657976.1_95	1	0.311134
851	2	2	26.11	10.83	10.83	lcl|NZ_CP011073.1_prot_WP_005801211.1_883	[gene=VU15_RS04490] [protein=/inference=EXISTENCE: similar to AA sequence:RefSeq:WP_005801211.1] [protein_id=WP_005801211.1] [location=1165681..1166154]	CP011073.1_prot_WP_005801211.1_883	1	0.29155
852	2	2	14.14	5.517	5.517	lcl|NZ_CP011073.1_prot_WP_005797949.1_3301	[gene=VU15_RS16790] [protein=/inference=EXISTENCE: similar to AA sequence:SwissProt:Q64PU1.1] [protein_id=WP_005797949.1] [location=4103932..4104804]	CP011073.1_prot_WP_005797949.1_3301	1	0.136464
853	2	2	10.27	8.929	8.929	lcl|NZ_CP011073.1_prot_WP_005794222.1_1843	[gene=VU15_RS09345] [protein=/inference=EXISTENCE: similar to AA sequence:RefSeq:WP_005787444.1] [protein_id=WP_005794222.1] [location=2360139..2360813]	CP011073.1_prot_WP_005794222.1_1843	2	0.425103
854	2	2	25.26	8.763	8.763	lcl|NZ_CP011073.1_prot_WP_005791113.1_3490	[gene=VU15_RS17740] [protein=/inference=EXISTENCE: similar to AA sequence:SwissProt:Q5L925.1] [protein_id=WP_005791113.1] [location=complement(4352352..4352936)]	CP011073.1_prot_WP_005791113.1_3490	1	0.178769
855	2	2	10.46	4.592	4.592	lcl|NZ_CP011073.1_prot_WP_005787201.1_1715	[gene=VU15_RS08700] [protein=/inference=EXISTENCE: similar to AA sequence:RefSeq:WP_005787201.1] [protein_id=WP_005787201.1] [location=2208248..2209426]	CP011073.1_prot_WP_005787201.1_1715	2	1.51189
856	2	2	31.21	16.56	16.56	lcl|NZ_CP011073.1_prot_WP_005784402.1_364	[gene=VU15_RS01855] [protein=/inference=EXISTENCE: similar to AA sequence:SwissProt:Q64YZ2.1] [protein_id=WP_005784402.1] [location=complement(462665..463138)]	CP011073.1_prot_WP_005784402.1_364	1	0.29155
857	2	2	60.76	46.84	46.84	lcl|NZ_CP011073.1_prot_WP_005778611.1_441	[gene=VU15_RS02255] [protein=/inference=EXISTENCE: similar to AA sequence:RefSeq:WP_005778611.1] [protein_id=WP_005778611.1] [location=complement(576999..577238)]	CP011073.1_prot_WP_005778611.1_441	2	9
858	2	2	14.14	8.901	8.901	lcl|NZ_CP011073.1_prot_WP_032573519.1_2716	[gene=VU15_RS13815] [protein=/inference=EXISTENCE: similar to AA sequence:RefSeq:WP_005798822.1] [protein_id=WP_032573519.1] [location=complement(3406456..3407031)]	CP011073.1_prot_WP_032573519.1_2716	1	0.258925
859	2	2	15.06	5.019	5.019	lcl|NZ_CP011073.1_prot_WP_032573211.1_1772	[gene=VU15_RS08990] [protein=/inference=EXISTENCE: similar to AA sequence:RefSeq:WP_002599893.1] [protein_id=WP_032573211.1] [location=2269070..2269849]	CP011073.1_prot_WP_032573211.1_1772	1	0.165914
860	2	2	35.88	13.74	13.74	lcl|NZ_CP011073.1_prot_WP_032572468.1_336	[gene=VU15_RS01705] [protein=/inference=EXISTENCE: similar to AA sequence:RefSeq:WP_005813544.1] [protein_id=WP_032572468.1] [location=433038..433433]	CP011073.1_prot_WP_032572468.1_336	1	0.389495
861	2	2	17.57	13.06	13.06	lcl|NZ_CP011073.1_prot_WP_010992067.1_371	[gene=VU15_RS01900] [protein=/inference=EXISTENCE: similar to AA sequence:RefSeq:WP_005801585.1] [protein_id=WP_010992067.1] [location=470866..471534]	CP011073.1_prot_WP_010992067.1_371	1	0.154782
862	2	2	16.92	13.43	13.43	lcl|NZ_CP011073.1_prot_WP_008661061.1_2690	[gene=VU15_RS13680] [protein=/inference=EXISTENCE: similar to AA sequence:RefSeq:WP_005802902.1] [protein_id=WP_008661061.1] [location=complement(3374814..3375419)]	CP011073.1_prot_WP_008661061.1_2690	1	0.778279
863	2	2	10.68	4.854	4.854	lcl|NZ_CP011073.1_prot_WP_005814023.1_4161	[gene=VU15_RS21285] [protein=/inference=EXISTENCE: similar to AA sequence:RefSeq:WP_005814023.1] [protein_id=WP_005814023.1] [location=5186964..5187893]	CP011073.1_prot_WP_005814023.1_4161	1	0.122018
864	2	2	16.73	5.703	5.703	lcl|NZ_CP011073.1_prot_WP_005813937.1_4233	[gene=VU15_RS21650] [protein=/inference=EXISTENCE: similar to AA sequence:RefSeq:WP_005783664.1; Involved in the nonphosphorylative, ketogenic oxidation of>] [protein_id=WP_005813937.1] [location=5275012..5275803]	CP011073.1_prot_WP_005813937.1_4233	1	0.154782
865	2	2	8.279	4.575	4.575	lcl|NZ_CP011073.1_prot_WP_005803824.1_2405	[gene=VU15_RS12225] [protein=/inference=EXISTENCE: similar to AA sequence:SwissProt:Q5LBT4.1] [protein_id=WP_005803824.1] [location=complement(3029514..3030893)]	CP011073.1_prot_WP_005803824.1_2405	1	0.122018
866	2	2	19.88	8.434	8.434	lcl|NZ_CP011073.1_prot_WP_005793911.1_1980	[gene=VU15_RS10045] [protein=/inference=EXISTENCE: similar to AA sequence:RefSeq:WP_005793911.1] [protein_id=WP_005793911.1] [location=complement(2527806..2528306)]	CP011073.1_prot_WP_005793911.1_1980	1	0.178769
867	2	2	7.536	7.536	6.087	lcl|NZ_CP011073.1_prot_WP_005790904.1_3367	[gene=VU15_RS17125] [protein=/inference=EXISTENCE: similar to AA sequence:RefSeq:WP_005678753.1] [protein_id=WP_005790904.1] [location=4200659..4201696]	CP011073.1_prot_WP_005790904.1_3367	1	0.0964782
868	2	2	21.4	8.297	8.297	lcl|NZ_CP011073.1_prot_WP_005790587.1_3262	[gene=VU15_RS16590] [protein=/inference=EXISTENCE: similar to AA sequence:RefSeq:WP_008766373.1] [protein_id=WP_005790587.1] [location=complement(4063705..4064394)]	CP011073.1_prot_WP_005790587.1_3262	1	0.211528
869	2	2	38.89	23.61	23.61	lcl|NZ_CP011073.1_prot_WP_005789734.1_2979	[gene=VU15_RS15140] [protein=/inference=EXISTENCE: similar to AA sequence:RefSeq:WP_005789734.1] [protein_id=WP_005789734.1] [location=complement(3724622..3724840)]	CP011073.1_prot_WP_005789734.1_2979	1	0.584893
870	2	2	8.245	5.585	5.585	lcl|NZ_CP011073.1_prot_WP_005787735.1_1972	[gene=tgt] [protein=/inference=EXISTENCE: similar to AA sequence:RefSeq:WP_002560222.1; Exchanges the guanine residue with 7-aminomethyl-7-deazagu>] [protein_id=WP_005787735.1] [location=complement(2520026..2521156)]	CP011073.1_prot_WP_005787735.1_1972	1	0.100694
871	2	2	21.33	6.648	6.648	lcl|NZ_CP011073.1_prot_WP_005786937.1_1586	[gene=VU15_RS08050] [protein=/inference=EXISTENCE: similar to AA sequence:RefSeq:WP_009292124.1] [protein_id=WP_005786937.1] [location=complement(2056735..2057820)]	CP011073.1_prot_WP_005786937.1_1586	1	0.115884
871	0	2	20.75	6.469	6.469	CAH07646.1	putative UDP-N-acetylglucosamine 2-epimerase [Bacteroides fragilis NCTC 9343] ID:60492871 QUERIES:BF1948	Bacteroides fragilis NCTC 9343	1	0.110336
872	2	2	4.783	4.348	4.348	lcl|NZ_CP011073.1_prot_WP_005783488.1_4134	[gene=VU15_RS21150] [protein=/inference=EXISTENCE: similar to AA sequence:RefSeq:WP_005783488.1] [protein_id=WP_005783488.1] [location=5156650..5157342]	CP011073.1_prot_WP_005783488.1_4134	1	0.584893
873	2	2	53.77	8.491	8.491	lcl|NZ_CP011073.1_prot_WP_005779329.1_138	[gene=VU15_RS00690] [protein=/inference=EXISTENCE: similar to AA sequence:SwissProt:Q5LIM4.1] [protein_id=WP_005779329.1] [location=162282..162602]	CP011073.1_prot_WP_005779329.1_138	1	0.389495
874	2	2	41.67	13.89	13.89	lcl|NZ_CP011073.1_prot_WP_002558052.1_3758	[gene=infA] [protein=/inference=EXISTENCE: similar to AA sequence:RefSeq:WP_018109212.1; stimulates the activities of the other two initiation fact>] [protein_id=WP_002558052.1] [location=complement(4669245..4669463)]	CP011073.1_prot_WP_002558052.1_3758	1	2.16228
875	2	2	5.978	5.978	5.978	lcl|NZ_CP011073.1_prot_WP_032573192.1_1955	[gene=VU15_RS09910] [protein=/inference=EXISTENCE: similar to AA sequence:RefSeq:WP_005806068.1] [protein_id=WP_032573192.1] [location=complement(2500235..2500789)]	CP011073.1_prot_WP_032573192.1_1955	1	0.258925
876	2	2	4.035	4.035	4.035	lcl|NZ_CP011073.1_prot_WP_017142079.1_2066	[gene=VU15_RS10480] [protein=/inference=EXISTENCE: similar to AA sequence:RefSeq:WP_017142079.1] [protein_id=WP_017142079.1] [location=2630881..2631924]	CP011073.1_prot_WP_017142079.1_2066	1	0.122018
877	2	2	7.429	7.429	7.429	lcl|NZ_CP011073.1_prot_WP_014298401.1_1016	[gene=VU15_RS05160] [protein=/inference=EXISTENCE: similar to AA sequence:RefSeq:WP_014298401.1] [protein_id=WP_014298401.1] [location=complement(1333611..1334138)]	CP011073.1_prot_WP_014298401.1_1016	1	0.29155
878	2	2	9.524	9.524	9.524	lcl|NZ_CP011073.1_prot_WP_011202239.1_865	[gene=VU15_RS04400] [protein=/inference=EXISTENCE: similar to AA sequence:RefSeq:WP_005801222.1] [protein_id=WP_011202239.1] [location=complement(1140710..1141279)]	CP011073.1_prot_WP_011202239.1_865	1	0.258925
879	2	2	9.091	9.091	9.091	lcl|NZ_CP011073.1_prot_WP_008769502.1_748	[gene=VU15_RS03805] [protein=/inference=EXISTENCE: similar to AA sequence:RefSeq:WP_008769502.1] [protein_id=WP_008769502.1] [location=975786..976151]	CP011073.1_prot_WP_008769502.1_748	1	0.389495
880	2	2	12.76	12.76	12.76	lcl|NZ_CP011073.1_prot_WP_005797836.1_3164	[gene=VU15_RS16100] [protein=/inference=EXISTENCE: similar to AA sequence:RefSeq:WP_005797836.1; catalyzes the formation of pyridoxal 5'-phosphate from pyr>] [protein_id=WP_005797836.1] [location=complement(3951656..3952528)]	CP011073.1_prot_WP_005797836.1_3164	1	0.165914
881	2	2	3.356	3.356	3.356	lcl|NZ_CP011073.1_prot_WP_005796447.1_402	[gene=VU15_RS02055] [protein=/inference=EXISTENCE: similar to AA sequence:RefSeq:WP_005796447.1] [protein_id=WP_005796447.1] [location=519834..521177]	CP011073.1_prot_WP_005796447.1_402	1	0.0826367
882	2	2	17.48	17.48	17.48	lcl|NZ_CP011073.1_prot_WP_005791533.1_3785	[gene=VU15_RS19310] [protein=/inference=EXISTENCE: similar to AA sequence:RefSeq:WP_005791533.1] [protein_id=WP_005791533.1] [location=complement(4684437..4684748)]	CP011073.1_prot_WP_005791533.1_3785	1	0.333521
883	2	2	21.51	21.51	21.51	lcl|NZ_CP011073.1_prot_WP_005791253.1_3982	[gene=VU15_RS20350] [protein=/inference=EXISTENCE: similar to AA sequence:RefSeq:WP_005822326.1] [protein_id=WP_005791253.1] [location=4934802..4935083]	CP011073.1_prot_WP_005791253.1_3982	1	0.584893
884	2	2	15.45	15.45	15.45	lcl|NZ_CP011073.1_prot_WP_005790409.1_3169	[gene=VU15_RS16125] [protein=/inference=EXISTENCE: similar to AA sequence:RefSeq:WP_005781027.1] [protein_id=WP_005790409.1] [location=complement(3955965..3956297)]	CP011073.1_prot_WP_005790409.1_3169	1	0.333521
885	2	2	9.559	9.559	9.559	lcl|NZ_CP011073.1_prot_WP_005787268.1_1753	[gene=VU15_RS08890] [protein=/inference=EXISTENCE: similar to AA sequence:RefSeq:WP_005787268.1] [protein_id=WP_005787268.1] [location=complement(2251520..2251930)]	CP011073.1_prot_WP_005787268.1_1753	1	0.930698
886	2	2	5.628	5.628	5.628	lcl|NZ_CP011073.1_prot_WP_005787069.1_1640	[gene=VU15_RS08320] [protein=/inference=EXISTENCE: similar to AA sequence:RefSeq:WP_005787069.1] [protein_id=WP_005787069.1] [location=complement(2124651..2125346)]	CP011073.1_prot_WP_005787069.1_1640	1	0.193777
887	2	2	14.19	14.19	14.19	lcl|NZ_CP011073.1_prot_WP_005786789.1_1522	[gene=VU15_RS07730] [protein=/inference=EXISTENCE: similar to AA sequence:RefSeq:WP_005819635.1] [protein_id=WP_005786789.1] [location=1981520..1981966]	CP011073.1_prot_WP_005786789.1_1522	1	0.333521
888	2	2	6.169	6.169	6.169	lcl|NZ_CP011073.1_prot_WP_005785352.1_859	[gene=VU15_RS04370] [protein=/inference=EXISTENCE: similar to AA sequence:RefSeq:WP_007484323.1] [protein_id=WP_005785352.1] [location=complement(1134216..1135142)]	CP011073.1_prot_WP_005785352.1_859	1	0.145048
889	2	2	8.537	8.537	8.537	lcl|NZ_CP011073.1_prot_WP_005785230.1_800	[gene=VU15_RS04075] [protein=/inference=EXISTENCE: similar to AA sequence:RefSeq:WP_007765061.1] [protein_id=WP_005785230.1] [location=complement(1059121..1059615)]	CP011073.1_prot_WP_005785230.1_800	1	0.389495
890	2	2	18.45	18.45	18.45	lcl|NZ_CP011073.1_prot_WP_005784330.1_324	[gene=VU15_RS01645] [protein=/inference=EXISTENCE: similar to AA sequence:RefSeq:WP_002558965.1] [protein_id=WP_005784330.1] [location=423869..424180]	CP011073.1_prot_WP_005784330.1_324	2	0.930698
891	2	2	8.383	8.383	8.383	lcl|NZ_CP011073.1_prot_WP_005784028.1_183	[gene=VU15_RS00925] [protein=/inference=EXISTENCE: similar to AA sequence:RefSeq:WP_008769224.1] [protein_id=WP_005784028.1] [location=219380..219883]	CP011073.1_prot_WP_005784028.1_183	1	0.778279
892	1.92	1.92	10.38	2.331	2.331	lcl|NZ_CP011073.1_prot_WP_005788070.1_2234	[gene=VU15_RS11370] [protein=/inference=EXISTENCE: similar to AA sequence:RefSeq:WP_009292431.1] [protein_id=WP_005788070.1] [location=2829929..2831347]	CP011073.1_prot_WP_005788070.1_2234	1	0.0797752
893	1.92	1.92	10.03	5.277	5.277	lcl|NZ_CP011073.1_prot_WP_004289233.1_2041	[gene=VU15_RS10350] [protein=/inference=EXISTENCE: similar to AA sequence:RefSeq:WP_004289233.1] [protein_id=WP_004289233.1] [location=complement(2593306..2594445)]	CP011073.1_prot_WP_004289233.1_2041	1	0.145048
894	1.92	1.92	14.07	3.892	3.892	lcl|NZ_CP011073.1_prot_WP_032556328.1_1117	[gene=VU15_RS05675] [protein=/inference=EXISTENCE: similar to AA sequence:RefSeq:WP_008768131.1] [protein_id=WP_032556328.1] [location=1452851..1453855]	CP011073.1_prot_WP_032556328.1_1117	1	0.0964782
895	1.92	1.92	9.677	9.677	9.677	lcl|NZ_CP011073.1_prot_WP_005788735.1_2515	[gene=VU15_RS12795] [protein=/inference=EXISTENCE: similar to AA sequence:RefSeq:WP_002561524.1] [protein_id=WP_005788735.1] [location=complement(3156638..3157012)]	CP011073.1_prot_WP_005788735.1_2515	1	0.389495
896	1.88	1.88	6.742	4.944	2.472	lcl|NZ_CP011073.1_prot_WP_005788158.1_2280	[gene=VU15_RS11600] [protein=/inference=EXISTENCE: similar to AA sequence:RefSeq:WP_007213698.1] [protein_id=WP_005788158.1] [location=complement(2879224..2880561)]	CP011073.1_prot_WP_005788158.1_2280	1	0.193777
897	1.87	1.87	25.32	13.73	9.871	lcl|NZ_CP011073.1_prot_WP_005785389.1_875	[gene=VU15_RS04450] [protein=/inference=EXISTENCE: similar to AA sequence:RefSeq:WP_007212829.1] [protein_id=WP_005785389.1] [location=complement(1154588..1155289)]	CP011073.1_prot_WP_005785389.1_875	3	0.84785
898	1.87	1.87	10.07	3.819	3.819	lcl|NZ_CP011073.1_prot_WP_032573106.1_1653	[gene=VU15_RS08385] [protein=/inference=EXISTENCE: similar to AA sequence:RefSeq:WP_005787092.1] [protein_id=WP_032573106.1] [location=complement(2137668..2138534)]	CP011073.1_prot_WP_032573106.1_1653	1	0.539927
899	1.85	1.85	20.37	4.444	4.444	lcl|NZ_CP011073.1_prot_WP_045899341.1_3655	[gene=VU15_RS18605] [protein=/inference=EXISTENCE: similar to AA sequence:RefSeq:WP_010992516.1] [protein_id=WP_045899341.1] [location=complement(4539077..4539889)]	CP011073.1_prot_WP_045899341.1_3655	1	0.193777
899	0	1.85	20.37	4.444	4.444	lcl|NZ_CP011073.1_prot_WP_045899341.1_2835	[gene=VU15_RS14420] [protein=/inference=EXISTENCE: similar to AA sequence:RefSeq:WP_010992516.1] [protein_id=WP_045899341.1] [location=3545486..3546298]	CP011073.1_prot_WP_045899341.1_2835	1	0.193777
900	1.82	1.85	24.24	9.848	9.848	lcl|NZ_CP011073.1_prot_WP_005783889.1_114	[gene=VU15_RS00570] [protein=/inference=EXISTENCE: similar to AA sequence:RefSeq:WP_005822714.1] [protein_id=WP_005783889.1] [location=complement(135349..135747)]	CP011073.1_prot_WP_005783889.1_114	1	0.467799
901	1.82	1.85	5.854	5.854	5.854	lcl|NZ_CP011073.1_prot_WP_005815338.1_2442	[gene=VU15_RS12430] [protein=/inference=EXISTENCE: similar to AA sequence:RefSeq:WP_005815338.1] [protein_id=WP_005815338.1] [location=3079134..3079751]	CP011073.1_prot_WP_005815338.1_2442	1	0.211528
902	1.8	1.8	5.814	5.814	5.814	lcl|NZ_CP011073.1_prot_WP_032561280.1_1739	[gene=VU15_RS08820] [protein=/inference=EXISTENCE: similar to AA sequence:RefSeq:WP_005787248.1] [protein_id=WP_032561280.1] [location=complement(2234193..2234969)]	CP011073.1_prot_WP_032561280.1_1739	1	0.193777
903	1.78	1.78	19.36	8.449	3.316	lcl|NZ_CP011073.1_prot_WP_005796991.1_16	[gene=VU15_RS00080] [protein=/inference=EXISTENCE: similar to AA sequence:RefSeq:WP_005801983.1] [protein_id=WP_005796991.1] [location=complement(18869..21676)]	CP011073.1_prot_WP_005796991.1_16	2	0.406527
904	1.77	1.77	15.26	1.519	1.519	lcl|NZ_CP011073.1_prot_WP_032534089.1_3705	[gene=VU15_RS18880] [protein=/inference=EXISTENCE: similar to AA sequence:RefSeq:WP_008661338.1] [protein_id=WP_032534089.1] [location=complement(4607847..4612391)]	CP011073.1_prot_WP_032534089.1_3705	1	0.0507645
905	1.77	1.77	7.309	2.159	2.159	lcl|NZ_CP011073.1_prot_WP_011203738.1_4126	[gene=VU15_RS21110] [protein=/inference=EXISTENCE: similar to AA sequence:RefSeq:WP_011203738.1] [protein_id=WP_011203738.1] [location=complement(5146183..5147991)]	CP011073.1_prot_WP_011203738.1_4126	1	0.070069
906	1.77	1.77	13.78	4.724	4.724	lcl|NZ_CP011073.1_prot_WP_005779023.1_302	[gene=VU15_RS01535] [protein=/inference=EXISTENCE: similar to AA sequence:RefSeq:WP_005824908.1] [protein_id=WP_005779023.1] [location=402845..403609]	CP011073.1_prot_WP_005779023.1_302	1	0.145048
907	1.77	1.77	9.091	4.106	4.106	lcl|NZ_CP011073.1_prot_WP_032572664.1_939	[gene=VU15_RS04770] [protein=/inference=EXISTENCE: similar to AA sequence:RefSeq:WP_014298345.1] [protein_id=WP_032572664.1] [location=1236975..1238000]	CP011073.1_prot_WP_032572664.1_939	1	0.0964782
908	1.71	1.71	19.34	4.527	2.469	lcl|NZ_CP011073.1_prot_WP_005795924.1_876	[gene=VU15_RS04455] [protein=/inference=EXISTENCE: similar to AA sequence:RefSeq:WP_008645682.1] [protein_id=WP_005795924.1] [location=complement(1155631..1157820)]	CP011073.1_prot_WP_005795924.1_876	1	0.0491397
909	1.7	1.7	34.84	29.03	23.87	lcl|NZ_CP011073.1_prot_WP_005789107.1_2668	[gene=VU15_RS13570] [protein=/inference=EXISTENCE: similar to AA sequence:RefSeq:WP_005789107.1] [protein_id=WP_005789107.1] [location=3348411..3348878]	CP011073.1_prot_WP_005789107.1_2668	3	2.72759
910	1.7	1.7	5.607	3.037	3.037	lcl|NZ_CP011073.1_prot_WP_032573511.1_2681	[gene=VU15_RS13635] [protein=/inference=EXISTENCE: similar to AA sequence:RefSeq:WP_008661052.1] [protein_id=WP_032573511.1] [location=complement(3364586..3365872)]	CP011073.1_prot_WP_032573511.1_2681	1	0.0964782
911	1.7	1.7	10.74	4.815	4.815	lcl|NZ_CP011073.1_prot_WP_005783762.1_50	[gene=VU15_RS00250] [protein=/inference=EXISTENCE: similar to AA sequence:RefSeq:WP_008657934.1; Converts D-mannonate to D-mannuronate] [protein_id=WP_005783762.1] [location=complement(59636..60448)]	CP011073.1_prot_WP_005783762.1_50	1	0.122018
912	1.7	1.7	6.689	6.689	6.689	lcl|NZ_CP011073.1_prot_WP_005783689.1_12	[gene=VU15_RS00060] [protein=/inference=EXISTENCE: similar to AA sequence:RefSeq:WP_005783689.1] [protein_id=WP_005783689.1] [location=complement(14004..14903)]	CP011073.1_prot_WP_005783689.1_12	2	0.311134
913	1.67	1.67	11.11	8.17	8.17	lcl|NZ_CP011073.1_prot_WP_032573490.1_2623	[gene=VU15_RS13345] [protein=/inference=EXISTENCE: similar to AA sequence:RefSeq:WP_009293136.1] [protein_id=WP_032573490.1] [location=3293412..3294332]	CP011073.1_prot_WP_032573490.1_2623	2	0.389495
914	1.62	1.62	8.49	4.079	2.646	lcl|NZ_CP011073.1_prot_WP_032595946.1_2233	[gene=VU15_RS11365] [protein=/inference=EXISTENCE: similar to AA sequence:RefSeq:WP_009126652.1; catalyzes the formation of phosphoenolpyruvate from pyruva>] [protein_id=WP_032595946.1] [location=complement(2826939..2829662)]	CP011073.1_prot_WP_032595946.1_2233	2	0.185971
915	1.62	1.62	24.3	14.95	8.411	lcl|NZ_CP011073.1_prot_WP_032572812.1_1095	[gene=VU15_RS05565] [protein=/inference=EXISTENCE: similar to AA sequence:RefSeq:WP_005795584.1] [protein_id=WP_032572812.1] [location=1424269..1424592]	CP011073.1_prot_WP_032572812.1_1095	1	2.98107
916	1.61	1.61	14.1	12.22	12.22	lcl|NZ_CP011073.1_prot_WP_045899084.1_366	[gene=VU15_RS01875] [protein=/inference=EXISTENCE: similar to AA sequence:RefSeq:WP_008769322.1] [protein_id=WP_045899084.1] [location=complement(465390..466988)]	CP011073.1_prot_WP_045899084.1_366	1	0.178769
917	1.6	4.1	31.14	22.16	17.37	lcl|NZ_CP011073.1_prot_WP_005786945.1_1591	[gene=VU15_RS08075] [protein=/inference=EXISTENCE: similar to AA sequence:RefSeq:WP_005776700.1] [protein_id=WP_005786945.1] [location=2061164..2061667]	CP011073.1_prot_WP_005786945.1_1591	2	0.873817
917	0	4.1	31.14	22.16	17.37	CAH07652.1	putative RNA polymerase ECF-type sigma factor [Bacteroides fragilis NCTC 9343] ID:60492877 QUERIES:BF1954	Bacteroides fragilis NCTC 9343	2	0.873817
918	1.6	1.6	14.41	10.11	7.312	lcl|NZ_CP011073.1_prot_WP_008658947.1_1003	[gene=VU15_RS05095] [protein=/inference=EXISTENCE: similar to AA sequence:SwissProt:Q89Z26.1] [protein_id=WP_008658947.1] [location=complement(1321006..1322403)]	CP011073.1_prot_WP_008658947.1_1003	2	0.359356
919	1.6	1.6	15.34	4.384	4.384	lcl|NZ_CP011073.1_prot_WP_032573006.1_1377	[gene=VU15_RS06990] [protein=/inference=EXISTENCE: similar to AA sequence:RefSeq:WP_008659375.1] [protein_id=WP_032573006.1] [location=complement(1773433..1774530)]	CP011073.1_prot_WP_032573006.1_1377	1	0.165914
920	1.6	1.6	17.76	3.618	3.618	lcl|NZ_CP011073.1_prot_WP_045899431.1_3922	[gene=VU15_RS20035] [protein=/inference=EXISTENCE: similar to AA sequence:RefSeq:WP_007662042.1] [protein_id=WP_045899431.1] [location=complement(4838858..4839772)]	CP011073.1_prot_WP_045899431.1_3922	1	0.136464
921	1.6	1.6	9.091	4.318	4.318	lcl|NZ_CP011073.1_prot_WP_032572996.1_1357	[gene=VU15_RS06890] [protein=/inference=EXISTENCE: similar to AA sequence:RefSeq:WP_005795094.1] [protein_id=WP_032572996.1] [location=1752802..1754124]	CP011073.1_prot_WP_032572996.1_1357	1	0.0926009
922	1.6	1.6	17.48	17.48	17.48	lcl|NZ_CP011073.1_prot_WP_005789711.1_2968	[gene=VU15_RS15085] [protein=/inference=EXISTENCE: similar to AA sequence:RefSeq:WP_008769563.1] [protein_id=WP_005789711.1] [location=complement(3712432..3712743)]	CP011073.1_prot_WP_005789711.1_2968	1	0.389495
923	1.6	1.6	10.14	10.14	10.14	lcl|NZ_CP011073.1_prot_WP_005785439.1_901	[gene=VU15_RS04580] [protein=/inference=EXISTENCE: similar to AA sequence:RefSeq:WP_005785439.1] [protein_id=WP_005785439.1] [location=complement(1193059..1193505)]	CP011073.1_prot_WP_005785439.1_901	1	0.584893
924	1.57	1.57	8.057	8.057	3.791	lcl|NZ_CP011073.1_prot_WP_005785376.1_870	[gene=VU15_RS04425] [protein=/inference=EXISTENCE: similar to AA sequence:RefSeq:WP_005818653.1] [protein_id=WP_005785376.1] [location=complement(1147039..1147674)]	CP011073.1_prot_WP_005785376.1_870	1	0.425103
925	1.56	1.56	14.75	5.605	5.605	lcl|NZ_CP011073.1_prot_WP_005789563.1_2899	[gene=VU15_RS14740] [protein=/inference=EXISTENCE: similar to AA sequence:RefSeq:WP_009292933.1] [protein_id=WP_005789563.1] [location=complement(3601730..3602749)]	CP011073.1_prot_WP_005789563.1_2899	1	0.211528
926	1.55	1.55	11.38	3.393	3.393	lcl|NZ_CP011073.1_prot_WP_005795325.1_1200	[gene=VU15_RS06105] [protein=/inference=EXISTENCE: similar to AA sequence:RefSeq:WP_005786198.1] [protein_id=WP_005795325.1] [location=1556035..1557540]	CP011073.1_prot_WP_005795325.1_1200	1	0.0826367
927	1.55	1.55	21.21	21.21	21.21	lcl|NZ_CP011073.1_prot_WP_005788091.1_2244	[gene=VU15_RS11420] [protein=/inference=EXISTENCE: similar to AA sequence:RefSeq:WP_005788091.1] [protein_id=WP_005788091.1] [location=complement(2841778..2841978)]	CP011073.1_prot_WP_005788091.1_2244	2	2.16228
928	1.54	1.54	11.95	4.878	4.878	lcl|NZ_CP011073.1_prot_WP_009291580.1_595	[gene=VU15_RS03030] [protein=/inference=EXISTENCE: similar to AA sequence:RefSeq:WP_005784793.1] [protein_id=WP_009291580.1] [location=complement(762895..764127)]	CP011073.1_prot_WP_009291580.1_595	1	0.193777
929	1.51	1.51	18.44	13.48	4.61	lcl|NZ_CP011073.1_prot_WP_005785326.1_846	[gene=VU15_RS04305] [protein=/inference=EXISTENCE: similar to AA sequence:SwissProt:Q5LGS1.1] [protein_id=WP_005785326.1] [location=1118807..1119655]	CP011073.1_prot_WP_005785326.1_846	1	0.43845
930	1.49	1.49	14.15	3.859	3.859	lcl|NZ_CP011073.1_prot_WP_008769189.1_93	[gene=VU15_RS00465] [protein=/inference=EXISTENCE: similar to AA sequence:RefSeq:WP_005801912.1] [protein_id=WP_008769189.1] [location=complement(112522..113457)]	CP011073.1_prot_WP_008769189.1_93	1	0.245197
931	1.48	1.48	25.37	9.95	9.95	lcl|NZ_CP011073.1_prot_WP_005794469.1_1750	[gene=VU15_RS08875] [protein=/inference=EXISTENCE: similar to AA sequence:RefSeq:WP_005787263.1] [protein_id=WP_005794469.1] [location=complement(2248154..2248759)]	CP011073.1_prot_WP_005794469.1_1750	2	0.778279
932	1.48	1.48	23.08	11.92	11.92	lcl|NZ_CP011073.1_prot_WP_005790731.1_3328	[gene=VU15_RS16925] [protein=/inference=EXISTENCE: similar to AA sequence:RefSeq:WP_005781314.1] [protein_id=WP_005790731.1] [location=4140932..4141714]	CP011073.1_prot_WP_005790731.1_3328	2	0.359356
933	1.48	1.48	23.49	10.84	10.84	lcl|NZ_CP011073.1_prot_WP_005790282.1_3109	[gene=VU15_RS15820] [protein=/inference=EXISTENCE: similar to AA sequence:RefSeq:WP_005790282.1] [protein_id=WP_005790282.1] [location=3886029..3886529]	CP011073.1_prot_WP_005790282.1_3109	1	0.193777
934	1.48	1.48	16.53	4.132	4.132	lcl|NZ_CP011073.1_prot_WP_005787590.1_1913	[gene=VU15_RS09695] [protein=/inference=EXISTENCE: similar to AA sequence:RefSeq:WP_004317459.1] [protein_id=WP_005787590.1] [location=2450622..2451350]	CP011073.1_prot_WP_005787590.1_1913	1	0.145048
935	1.48	1.48	9.89	2.198	2.198	lcl|NZ_CP011073.1_prot_WP_005783735.1_37	[gene=VU15_RS00185] [protein=/inference=EXISTENCE: similar to AA sequence:RefSeq:WP_005779608.1] [protein_id=WP_005783735.1] [location=44994..46361]	CP011073.1_prot_WP_005783735.1_37	1	0.122018
936	1.45	4.38	26.44	6.949	5.424	K2C5_HUMAN	K2C5_HUMAN		3	0.584893
937	1.45	1.45	17.91	5.597	5.597	lcl|NZ_CP011073.1_prot_WP_005797877.1_3194	[gene=VU15_RS16250] [protein=/inference=EXISTENCE: similar to AA sequence:RefSeq:WP_010993413.1] [protein_id=WP_005797877.1] [location=complement(3985567..3987177)]	CP011073.1_prot_WP_005797877.1_3194	2	0.140625
938	1.45	1.45	3.976	2.386	2.386	lcl|NZ_CP011073.1_prot_WP_005785480.1_922	[gene=VU15_RS04685] [protein=/inference=EXISTENCE: similar to AA sequence:RefSeq:WP_010992266.1] [protein_id=WP_005785480.1] [location=complement(1218622..1220133)]	CP011073.1_prot_WP_005785480.1_922	1	0.185971
939	1.44	1.44	23.4	13.83	13.83	lcl|NZ_CP011073.1_prot_WP_005787898.1_2100	[gene=VU15_RS10665] [protein=/inference=EXISTENCE: similar to AA sequence:RefSeq:WP_005787898.1] [protein_id=WP_005787898.1] [location=complement(2673306..2673590)]	CP011073.1_prot_WP_005787898.1_2100	1	0.389495
940	1.44	1.44	15.87	10.32	10.32	lcl|NZ_CP011073.1_prot_WP_005786184.1_1192	[gene=VU15_RS06065] [protein=/inference=EXISTENCE: similar to AA sequence:RefSeq:WP_005786184.1] [protein_id=WP_005786184.1] [location=complement(1547917..1548297)]	CP011073.1_prot_WP_005786184.1_1192	1	0.467799
941	1.4	1.4	28.09	3.586	1.992	lcl|NZ_CP011073.1_prot_WP_032557153.1_2918	[gene=VU15_RS14835] [protein=/inference=EXISTENCE: similar to AA sequence:RefSeq:WP_005814905.1] [protein_id=WP_032557153.1] [location=complement(3637976..3639484)]	CP011073.1_prot_WP_032557153.1_2918	1	0.178769
942	1.39	1.4	27.45	13.73	4.902	lcl|NZ_CP011073.1_prot_WP_032557091.1_2687	[gene=VU15_RS13665] [protein=/inference=EXISTENCE: similar to AA sequence:RefSeq:WP_005802905.1] [protein_id=WP_032557091.1] [location=3370923..3371537]	CP011073.1_prot_WP_032557091.1_2687	1	0.425103
943	1.38	1.38	28.61	5.155	5.155	lcl|NZ_CP011073.1_prot_WP_032573212.1_1856	[gene=purT] [protein=/inference=EXISTENCE: similar to AA sequence:RefSeq:WP_004308861.1; non-folate utilizing enzyme, catalyzes the production of b>] [protein_id=WP_032573212.1] [location=2376852..2378018]	CP011073.1_prot_WP_032573212.1_1856	1	0.245197
944	1.38	1.38	50	48.89	12.22	lcl|NZ_CP011073.1_prot_WP_005790946.1_3393	[gene=VU15_RS17255] [protein=/inference=EXISTENCE: similar to AA sequence:RefSeq:WP_018108318.1] [protein_id=WP_005790946.1] [location=complement(4236116..4236388)]	CP011073.1_prot_WP_005790946.1_3393	1	2.72759
945	1.38	1.38	18.31	18.31	12.68	lcl|NZ_CP011073.1_prot_WP_005788078.1_2238	[gene=VU15_RS11390] [protein=/inference=EXISTENCE: similar to AA sequence:RefSeq:WP_005778088.1] [protein_id=WP_005788078.1] [location=2834135..2834989]	CP011073.1_prot_WP_005788078.1_2238	2	0.637894
946	1.38	1.38	3.682	3.682	3.682	lcl|NZ_CP011073.1_prot_WP_032573521.1_2718	[gene=VU15_RS13825] [protein=/inference=EXISTENCE: similar to AA sequence:RefSeq:WP_009292818.1] [protein_id=WP_032573521.1] [location=complement(3407621..3409171)]	CP011073.1_prot_WP_032573521.1_2718	1	0.0746078
947	1.37	1.38	14.23	9.881	5.534	lcl|NZ_CP011073.1_prot_WP_005782293.1_3615	[gene=VU15_RS18405] [protein=/inference=EXISTENCE: similar to AA sequence:RefSeq:WP_005782293.1] [protein_id=WP_005782293.1] [location=complement(4507160..4507921)]	CP011073.1_prot_WP_005782293.1_3615	1	0.165914
948	1.36	1.36	20.99	6.997	4.956	lcl|NZ_CP011073.1_prot_WP_005791024.1_3431	[gene=VU15_RS17445] [protein=/inference=EXISTENCE: similar to AA sequence:RefSeq:WP_005817579.1] [protein_id=WP_005791024.1] [location=complement(4280763..4281794)]	CP011073.1_prot_WP_005791024.1_3431	1	0.389495
949	1.34	1.34	22	4.4	4.4	lcl|NZ_CP011073.1_prot_WP_032573483.1_2619	[gene=VU15_RS13325] [protein=/inference=EXISTENCE: similar to AA sequence:RefSeq:WP_011203156.1] [protein_id=WP_032573483.1] [location=3289906..3290658]	CP011073.1_prot_WP_032573483.1_2619	1	0.274275
950	1.34	1.34	6.625	3.785	3.785	lcl|NZ_CP011073.1_prot_WP_005792069.1_3690	[gene=VU15_RS18805] [protein=/inference=EXISTENCE: similar to AA sequence:RefSeq:WP_005783089.1] [protein_id=WP_005792069.1] [location=4585447..4586400]	CP011073.1_prot_WP_005792069.1_3690	1	0.115884
951	1.26	1.26	27.07	10.53	10.53	lcl|NZ_CP011073.1_prot_WP_005798706.1_2612	[gene=VU15_RS13290] [protein=/inference=EXISTENCE: similar to AA sequence:RefSeq:WP_005802995.1] [protein_id=WP_005798706.1] [location=3282421..3282822]	CP011073.1_prot_WP_005798706.1_2612	1	0.467799
952	1.25	1.25	14.13	6.349	6.349	lcl|NZ_CP011073.1_prot_WP_005783873.1_106	[gene=VU15_RS00530] [protein=/inference=EXISTENCE: similar to AA sequence:SwissProt:Q8A2B1.1] [protein_id=WP_005783873.1] [location=128290..130182]	CP011073.1_prot_WP_005783873.1_106	2	0.128838
953	1.24	1.24	10.14	2.928	2.928	lcl|NZ_CP011073.1_prot_WP_008769218.1_173	[gene=VU15_RS00875] [protein=/inference=EXISTENCE: similar to AA sequence:RefSeq:WP_005813786.1] [protein_id=WP_008769218.1] [location=complement(206766..208100)]	CP011073.1_prot_WP_008769218.1_173	1	0.0964782
954	1.21	1.21	6.111	6.111	6.111	lcl|NZ_CP011073.1_prot_WP_032573976.1_3494	[gene=VU15_RS17760] [protein=/inference=EXISTENCE: similar to AA sequence:RefSeq:WP_004307845.1] [protein_id=WP_032573976.1] [location=complement(4355590..4356132)]	CP011073.1_prot_WP_032573976.1_3494	1	0.29155
955	1.2	1.2	11.74	11.74	11.74	lcl|NZ_CP011073.1_prot_WP_009291289.1_4163	[gene=VU15_RS21295] [protein=/inference=EXISTENCE: similar to AA sequence:RefSeq:WP_009291289.1] [protein_id=WP_009291289.1] [location=5188734..5189375]	CP011073.1_prot_WP_009291289.1_4163	2	0.359356
956	1.2	1.2	3.846	3.846	3.846	lcl|NZ_CP011073.1_prot_WP_011202852.1_2077	[gene=VU15_RS10535] [protein=/inference=EXISTENCE: similar to AA sequence:RefSeq:WP_005787824.1] [protein_id=WP_011202852.1] [location=2639626..2640720]	CP011073.1_prot_WP_011202852.1_2077	1	0.154782
957	1.19	1.19	12.32	1.404	1.404	lcl|NZ_CP011073.1_prot_WP_009292801.1_2674	[gene=VU15_RS13600] [protein=/inference=EXISTENCE: similar to AA sequence:RefSeq:WP_009292801.1] [protein_id=WP_009292801.1] [location=3353951..3355876]	CP011073.1_prot_WP_009292801.1_2674	1	0.0680004
958	1.18	1.19	4.945	4.945	4.945	lcl|NZ_CP011073.1_prot_WP_005787720.1_1965	[gene=VU15_RS09970] [protein=/inference=EXISTENCE: similar to AA sequence:RefSeq:WP_005777775.1] [protein_id=WP_005787720.1] [location=2512517..2513065]	CP011073.1_prot_WP_005787720.1_1965	1	0.165914
959	1.14	1.14	3.561	3.561	3.561	lcl|NZ_CP011073.1_prot_WP_032572900.1_1168	[gene=VU15_RS05940] [protein=/inference=EXISTENCE: similar to AA sequence:RefSeq:WP_005776084.1] [protein_id=WP_032572900.1] [location=1523247..1524260]	CP011073.1_prot_WP_032572900.1_1168	1	0.136464
960	1.12	1.12	13.36	2.003	2.003	lcl|NZ_CP011073.1_prot_WP_005791495.1_3807	[gene=VU15_RS19450] [protein=/inference=EXISTENCE: similar to AA sequence:RefSeq:WP_010993672.1] [protein_id=WP_005791495.1] [location=complement(4710489..4712288)]	CP011073.1_prot_WP_005791495.1_3807	1	0.0660505
961	1.12	1.12	11.05	5.143	1.905	lcl|NZ_CP011073.1_prot_WP_032580161.1_2542	[gene=VU15_RS12930] [protein=/inference=EXISTENCE: similar to AA sequence:RefSeq:WP_005788802.1] [protein_id=WP_032580161.1] [location=complement(3187157..3188734)]	CP011073.1_prot_WP_032580161.1_2542	1	0.132541
962	1.1	1.1	5.075	2.058	2.058	lcl|NZ_CP011073.1_prot_WP_005802769.1_2947	[gene=VU15_RS14980] [protein=/inference=EXISTENCE: similar to AA sequence:RefSeq:WP_009292960.1] [protein_id=WP_005802769.1] [location=complement(3678294..3680483)]	CP011073.1_prot_WP_005802769.1_2947	1	0.0797752
964	1.06	1.06	16.84	4.464	3.444	lcl|NZ_CP011073.1_prot_WP_005788007.1_2145	[gene=VU15_RS10895] [protein=/inference=EXISTENCE: similar to AA sequence:RefSeq:WP_005793580.1] [protein_id=WP_005788007.1] [location=2727852..2730206]	CP011073.1_prot_WP_005788007.1_2145	2	0.185971
965	1.06	1.06	10.1	2.956	2.956	lcl|NZ_CP011073.1_prot_WP_005790992.1_3415	[gene=VU15_RS17365] [protein=/inference=EXISTENCE: similar to AA sequence:RefSeq:WP_005808520.1] [protein_id=WP_005790992.1] [location=4256983..4258203]	CP011073.1_prot_WP_005790992.1_3415	1	0.232847
966	1.04	1.04	14.8	0.7644	0.7644	lcl|NZ_CP011073.1_prot_WP_045899284.1_2375	[gene=VU15_RS12075] [protein=/inference=EXISTENCE: similar to AA sequence:RefSeq:WP_005788363.1] [protein_id=WP_045899284.1] [location=2994903..2999222]	CP011073.1_prot_WP_045899284.1_2375	1	0.0826367
967	0.99	0.99	19.48	2.982	2.982	lcl|NZ_CP011073.1_prot_WP_045899188.1_1340	[gene=VU15_RS06805] [protein=/inference=EXISTENCE: similar to AA sequence:RefSeq:WP_008025628.1; catalyzes the ATP-dependent carboxylation of a covalently >] [protein_id=WP_045899188.1] [location=1731791..1733302]	CP011073.1_prot_WP_045899188.1_1340	1	0.132541
968	0.99	0.99	11.72	2.222	2.222	lcl|NZ_CP011073.1_prot_WP_032573042.1_1486	[gene=VU15_RS07540] [protein=/inference=EXISTENCE: similar to AA sequence:RefSeq:WP_005794923.1] [protein_id=WP_032573042.1] [location=1935532..1937019]	CP011073.1_prot_WP_032573042.1_1486	1	0.0624678
969	0.94	0.94	13.94	4.848	4.848	lcl|NZ_CP011073.1_prot_WP_005799152.1_3522	[gene=VU15_RS17925] [protein=/inference=EXISTENCE: similar to AA sequence:RefSeq:WP_014299444.1] [protein_id=WP_005799152.1] [location=4396381..4397373]	CP011073.1_prot_WP_005799152.1_3522	1	0.128838
970	0.93	0.93	10.13	5.063	5.063	lcl|NZ_CP011073.1_prot_WP_005790644.1_3290	[gene=VU15_RS16730] [protein=/inference=EXISTENCE: similar to AA sequence:RefSeq:WP_005790644.1] [protein_id=WP_005790644.1] [location=complement(4094606..4095082)]	CP011073.1_prot_WP_005790644.1_3290	1	0.178769
971	0.92	0.92	20.82	3.47	3.47	lcl|NZ_CP011073.1_prot_WP_032570037.1_986	[gene=VU15_RS05005] [protein=/inference=EXISTENCE: similar to AA sequence:RefSeq:WP_008768536.1] [protein_id=WP_032570037.1] [location=complement(1299922..1300875)]	CP011073.1_prot_WP_032570037.1_986	1	0.110336
972	0.91	0.91	22.49	7.101	7.101	lcl|NZ_CP011073.1_prot_WP_005785244.1_808	[gene=VU15_RS04115] [protein=/inference=EXISTENCE: similar to AA sequence:RefSeq:WP_005813112.1] [protein_id=WP_005785244.1] [location=complement(1065566..1066075)]	CP011073.1_prot_WP_005785244.1_808	1	0.519911
973	0.91	0.91	22.92	8.333	8.333	lcl|NZ_CP011073.1_prot_WP_011203150.1_2610	[gene=VU15_RS13280] [protein=/inference=EXISTENCE: similar to AA sequence:RefSeq:WP_005803001.1] [protein_id=WP_011203150.1] [location=3278235..3278957]	CP011073.1_prot_WP_011203150.1_2610	1	0.193777
976	0.88	0.88	21	5.512	3.937	lcl|NZ_CP011073.1_prot_WP_022347696.1_2938	[gene=VU15_RS14935] [protein=/inference=EXISTENCE: similar to AA sequence:RefSeq:WP_005798945.1] [protein_id=WP_022347696.1] [location=complement(3667635..3669923)]	CP011073.1_prot_WP_022347696.1_2938	2	0.227125
977	0.88	0.88	16.7	5.791	3.118	lcl|NZ_CP011073.1_prot_WP_032572937.1_1250	[gene=VU15_RS06355] [protein=/inference=EXISTENCE: similar to AA sequence:RefSeq:WP_005800739.1] [protein_id=WP_032572937.1] [location=1616841..1618190]	CP011073.1_prot_WP_032572937.1_1250	1	0.249609
978	0.87	0.88	10.57	2.835	2.835	lcl|NZ_CP011073.1_prot_WP_005802379.1_3257	[gene=VU15_RS16565] [protein=/inference=EXISTENCE: similar to AA sequence:RefSeq:WP_005821605.1] [protein_id=WP_005802379.1] [location=complement(4059050..4060216)]	CP011073.1_prot_WP_005802379.1_3257	1	0.115884
979	0.86	0.87	42.36	6.944	6.944	lcl|NZ_CP011073.1_prot_WP_032572395.1_187	[gene=VU15_RS00945] [protein=/inference=EXISTENCE: similar to AA sequence:SwissProt:Q64ZK3.1] [protein_id=WP_032572395.1] [location=223413..223847]	CP011073.1_prot_WP_032572395.1_187	1	0.232847
980	0.86	0.87	65.81	15.38	15.38	lcl|NZ_CP011073.1_prot_WP_005785327.1_847	[gene=VU15_RS04310] [protein=/inference=EXISTENCE: similar to AA sequence:RefSeq:WP_018669610.1] [protein_id=WP_005785327.1] [location=1119678..1120031]	CP011073.1_prot_WP_005785327.1_847	1	0.389495
981	0.86	0.86	5.246	2.951	2.951	lcl|NZ_CP011073.1_prot_WP_005784524.1_423	[gene=VU15_RS02165] [protein=/inference=EXISTENCE: similar to AA sequence:SwissProt:Q5LHS7.1] [protein_id=WP_005784524.1] [location=553393..554310]	CP011073.1_prot_WP_005784524.1_423	1	0.128838
983	0.84	0.84	6.796	2.751	2.751	lcl|NZ_CP011073.1_prot_WP_005815482.1_2286	[gene=VU15_RS11630] [protein=/inference=EXISTENCE: similar to AA sequence:SwissProt:Q64T26.1] [protein_id=WP_005815482.1] [location=2886146..2888002]	CP011073.1_prot_WP_005815482.1_2286	1	0.0624678
984	0.84	0.84	15.59	10.75	10.75	lcl|NZ_CP011073.1_prot_WP_045899213.1_1863	[gene=VU15_RS09445] [protein=/inference=EXISTENCE: similar to AA sequence:RefSeq:WP_005777534.1] [protein_id=WP_045899213.1] [location=2382839..2383399]	CP011073.1_prot_WP_045899213.1_1863	1	0.232847
985	0.83	0.83	17.86	17.86	17.86	lcl|NZ_CP011073.1_prot_WP_005783700.1_20	[gene=VU15_RS00100] [protein=/inference=EXISTENCE: similar to AA sequence:RefSeq:WP_005783700.1] [protein_id=WP_005783700.1] [location=complement(24743..25081)]	CP011073.1_prot_WP_005783700.1_20	1	0.389495
986	0.82	0.82	9.915	3.399	3.399	lcl|NZ_CP011073.1_prot_WP_005784805.1_607	[gene=VU15_RS03095] [protein=/inference=EXISTENCE: similar to AA sequence:RefSeq:WP_005775446.1] [protein_id=WP_005784805.1] [location=complement(782497..783558)]	CP011073.1_prot_WP_005784805.1_607	1	0.110336
987	0.8	0.8	14.98	7.287	7.287	lcl|NZ_CP011073.1_prot_WP_005796644.1_246	[gene=VU15_RS01250] [protein=/inference=EXISTENCE: similar to AA sequence:RefSeq:WP_005784172.1] [protein_id=WP_005796644.1] [location=complement(325122..325865)]	CP011073.1_prot_WP_005796644.1_246	1	0.165914
988	0.77	0.77	25.97	7.143	3.896	lcl|NZ_CP011073.1_prot_WP_005787548.1_1892	[gene=VU15_RS09590] [protein=/inference=EXISTENCE: similar to AA sequence:SwissProt:Q64U74.1] [protein_id=WP_005787548.1] [location=complement(2419208..2420134)]	CP011073.1_prot_WP_005787548.1_1892	1	0.368875
989	0.77	0.77	16.67	6.41	6.41	lcl|NZ_CP011073.1_prot_WP_005785717.1_1009	[gene=VU15_RS05125] [protein=/inference=EXISTENCE: similar to AA sequence:RefSeq:WP_005821433.1] [protein_id=WP_005785717.1] [location=complement(1327712..1328182)]	CP011073.1_prot_WP_005785717.1_1009	1	0.584893
990	0.75	0.75	13.17	4.32	2.424	lcl|NZ_CP011073.1_prot_WP_005800134.1_1728	[gene=VU15_RS08765] [protein=/inference=EXISTENCE: similar to AA sequence:SwissProt:Q64UQ7.1] [protein_id=WP_005800134.1] [location=complement(2221202..2224051)]	CP011073.1_prot_WP_005800134.1_1728	1	0.165914
991	0.74	0.75	1.993	1.993	1.993	lcl|NZ_CP011073.1_prot_WP_005788185.1_2293	[gene=VU15_RS11665] [protein=/inference=EXISTENCE: similar to AA sequence:RefSeq:WP_005788185.1] [protein_id=WP_005788185.1] [location=complement(2895050..2896708)]	CP011073.1_prot_WP_005788185.1_2293	1	0.128838
992	0.73	0.73	19.74	13.82	13.82	lcl|NZ_CP011073.1_prot_WP_005814860.1_2952	[gene=VU15_RS15005] [protein=/inference=EXISTENCE: similar to AA sequence:RefSeq:WP_008769573.1] [protein_id=WP_005814860.1] [location=complement(3684964..3685422)]	CP011073.1_prot_WP_005814860.1_2952	2	0.584893
993	0.73	0.73	14.65	7.643	7.643	lcl|NZ_CP011073.1_prot_WP_005783533.1_4156	[gene=VU15_RS21260] [protein=/inference=EXISTENCE: similar to AA sequence:RefSeq:WP_005802053.1] [protein_id=WP_005783533.1] [location=5181308..5181781]	CP011073.1_prot_WP_005783533.1_4156	1	0.258925
994	0.72	0.73	46.48	32.39	19.72	lcl|NZ_CP011073.1_prot_WP_005786366.1_1295	[gene=VU15_RS06580] [protein=/inference=EXISTENCE: similar to AA sequence:RefSeq:WP_008659290.1] [protein_id=WP_005786366.1] [location=complement(1667591..1667806)]	CP011073.1_prot_WP_005786366.1_1295	1	2.16228
995	0.72	0.73	2.486	2.486	2.486	lcl|NZ_CP011073.1_prot_WP_005817857.1_1726	[gene=VU15_RS08755] [protein=/inference=EXISTENCE: similar to AA sequence:RefSeq:WP_009292182.1] [protein_id=WP_005817857.1] [location=2219377..2220465]	CP011073.1_prot_WP_005817857.1_1726	1	0.0797752
996	0.71	0.71	24.37	3.584	3.584	lcl|NZ_CP011073.1_prot_WP_005784665.1_507	[gene=VU15_RS02590] [protein=/inference=EXISTENCE: similar to AA sequence:RefSeq:WP_005784665.1] [protein_id=WP_005784665.1] [location=643052..643891]	CP011073.1_prot_WP_005784665.1_507	1	0.165914
997	0.7	0.7	16.78	7.895	3.947	lcl|NZ_CP011073.1_prot_WP_005784016.1_178	[gene=VU15_RS00900] [protein=/inference=EXISTENCE: similar to AA sequence:RefSeq:WP_005801872.1] [protein_id=WP_005784016.1] [location=complement(213566..214480)]	CP011073.1_prot_WP_005784016.1_178	1	0.29155
998	0.69	0.69	19.47	7.659	2.188	lcl|NZ_CP011073.1_prot_WP_005783584.1_4196	[gene=VU15_RS21460] [protein=/inference=EXISTENCE: similar to AA sequence:SwissProt:Q5LJ70.1; catalyzes the formation of 2-methylthio-N6-(dimethylallyl)ade>] [protein_id=WP_005783584.1] [location=5233405..5234778]	CP011073.1_prot_WP_005783584.1_4196	1	0.249609
999	0.69	0.69	13.66	1.898	1.898	lcl|NZ_CP011073.1_prot_WP_032573611.1_2737	[gene=VU15_RS13920] [protein=/inference=EXISTENCE: similar to AA sequence:RefSeq:WP_005802855.1] [protein_id=WP_032573611.1] [location=complement(3433933..3435516)]	CP011073.1_prot_WP_032573611.1_2737	1	0.0826367
1000	0.69	0.69	5.455	5.455	2.338	lcl|NZ_CP011073.1_prot_WP_005786796.1_1526	[gene=VU15_RS07750] [protein=/inference=EXISTENCE: similar to AA sequence:RefSeq:WP_014298678.1] [protein_id=WP_005786796.1] [location=complement(1987311..1988468)]	CP011073.1_prot_WP_005786796.1_1526	1	0.29155
1001	0.68	0.68	14.94	3.084	1.786	YP_099226.1	conserved hypothetical protein [Bacteroides fragilis YCH46] ID:53713234 QUERIES:BF1944	Bacteroides fragilis YCH46	1	0.128838
1001	0	0.68	14.94	3.084	1.786	BAD48692.1	conserved hypothetical protein [Bacteroides fragilis YCH46] ID:52216099 QUERIES:BAD48692.1	Bacteroides fragilis YCH46	1	0.128838
1001	0	0.68	14.94	3.084	1.786	EXZ63942.1	phage late control D family protein [Bacteroides fragilis str. 3725 D9(v)] ID:596100049 QUERIES:EXZ63942.1	Bacteroides fragilis str. 3725 D9(v)	1	0.128838
1002	0.68	0.68	6.383	3.31	3.31	lcl|NZ_CP011073.1_prot_WP_004312956.1_2030	[gene=VU15_RS10295] [protein=/inference=EXISTENCE: similar to AA sequence:RefSeq:WP_004312956.1] [protein_id=WP_004312956.1] [location=complement(2580177..2581448)]	CP011073.1_prot_WP_004312956.1_2030	1	0.122018
1003	0.67	0.67	11.31	6.548	6.548	lcl|NZ_CP011073.1_prot_WP_005786470.1_1351	[gene=VU15_RS06860] [protein=/inference=EXISTENCE: similar to AA sequence:RefSeq:WP_005786470.1] [protein_id=WP_005786470.1] [location=1746007..1746513]	CP011073.1_prot_WP_005786470.1_1351	1	0.467799
1004	0.65	0.65	13.37	4.813	4.813	lcl|NZ_CP011073.1_prot_WP_032572793.1_1027	[gene=VU15_RS05220] [protein=/inference=EXISTENCE: similar to AA sequence:RefSeq:WP_004294913.1] [protein_id=WP_032572793.1] [location=complement(1344953..1345516)]	CP011073.1_prot_WP_032572793.1_1027	1	0.467799
1005	0.65	0.65	3.046	3.046	3.046	lcl|NZ_CP011073.1_prot_WP_032573018.1_1427	[gene=VU15_RS07245] [protein=/inference=EXISTENCE: similar to AA sequence:RefSeq:WP_010992631.1] [protein_id=WP_032573018.1] [location=1832669..1833853]	CP011073.1_prot_WP_032573018.1_1427	1	0.089023
1006	0.64	0.65	10.6	4.636	4.636	lcl|NZ_CP011073.1_prot_WP_005815400.1_2370	[gene=VU15_RS12050] [protein=/inference=EXISTENCE: similar to AA sequence:RefSeq:WP_005793339.1] [protein_id=WP_005815400.1] [location=complement(2989346..2990254)]	CP011073.1_prot_WP_005815400.1_2370	1	0.258925
1007	0.64	0.64	5.726	2.658	2.658	lcl|NZ_CP011073.1_prot_WP_032573104.1_1639	[gene=VU15_RS08315] [protein=/inference=EXISTENCE: similar to AA sequence:RefSeq:WP_005787061.1] [protein_id=WP_032573104.1] [location=complement(2123168..2124637)]	CP011073.1_prot_WP_032573104.1_1639	1	0.0722672
1008	0.63	0.63	17.29	3.939	3.939	lcl|NZ_CP011073.1_prot_WP_032555709.1_981	[gene=VU15_RS04985] [protein=/inference=EXISTENCE: similar to AA sequence:RefSeq:WP_008768632.1] [protein_id=WP_032555709.1] [location=1294685..1296058]	CP011073.1_prot_WP_032555709.1_981	1	0.0797752
1009	0.63	0.63	6.513	1.493	1.493	lcl|NZ_CP011073.1_prot_WP_005787468.1_1853	[gene=VU15_RS09395] [protein=/inference=EXISTENCE: similar to AA sequence:RefSeq:WP_005787468.1] [protein_id=WP_005787468.1] [location=complement(2372053..2374266)]	CP011073.1_prot_WP_005787468.1_1853	1	0.100694
1011	0.59	0.59	5.949	2.55	2.55	lcl|NZ_CP011073.1_prot_WP_032567861.1_229	[gene=VU15_RS01160] [protein=/inference=EXISTENCE: similar to AA sequence:RefSeq:WP_009291410.1] [protein_id=WP_032567861.1] [location=complement(295070..296131)]	CP011073.1_prot_WP_032567861.1_229	1	0.110336
1013	0.58	0.58	6.048	2.592	2.592	lcl|NZ_CP011073.1_prot_WP_005798784.1_2688	[gene=VU15_RS13670] [protein=/inference=EXISTENCE: similar to AA sequence:RefSeq:WP_008769658.1] [protein_id=WP_005798784.1] [location=3371534..3372925]	CP011073.1_prot_WP_005798784.1_2688	1	0.0797752
1014	0.58	0.58	14.67	6.667	6.667	lcl|NZ_CP011073.1_prot_WP_005780358.1_2692	[gene=VU15_RS13690] [protein=/inference=EXISTENCE: similar to AA sequence:RefSeq:WP_005923872.1] [protein_id=WP_005780358.1] [location=complement(3378204..3378656)]	CP011073.1_prot_WP_005780358.1_2692	1	0.778279
1015	0.55	0.55	7.447	7.447	7.447	lcl|NZ_CP011073.1_prot_WP_005788262.1_2337	[gene=VU15_RS11885] [protein=/inference=EXISTENCE: similar to AA sequence:RefSeq:WP_005788262.1] [protein_id=WP_005788262.1] [location=complement(2950708..2951274)]	CP011073.1_prot_WP_005788262.1_2337	1	0.584893
1016	0.54	0.54	11.56	1.481	1.481	lcl|NZ_CP011073.1_prot_WP_005797378.1_4057	[gene=VU15_RS20730] [protein=/inference=EXISTENCE: similar to AA sequence:RefSeq:WP_005811758.1] [protein_id=WP_005797378.1] [location=5041711..5043738]	CP011073.1_prot_WP_005797378.1_4057	1	0.0608184
1017	0.53	0.53	15.56	2.49	2.49	lcl|NZ_CP011073.1_prot_WP_010993416.1_3208	[gene=VU15_RS16320] [protein=/inference=EXISTENCE: similar to AA sequence:RefSeq:WP_005790488.1] [protein_id=WP_010993416.1] [location=4009372..4010820]	CP011073.1_prot_WP_010993416.1_3208	1	0.268961
1018	0.53	0.53	9.471	3.064	3.064	lcl|NZ_CP011073.1_prot_WP_032573928.1_3229	[gene=VU15_RS16425] [protein=/inference=EXISTENCE: similar to AA sequence:RefSeq:WP_009292649.1] [protein_id=WP_032573928.1] [location=complement(4031627..4032706)]	CP011073.1_prot_WP_032573928.1_3229	1	0.0926009
1019	0.53	0.53	5.639	5.639	5.639	lcl|NZ_CP011073.1_prot_WP_032560560.1_4219	[gene=VU15_RS21575] [protein=/inference=EXISTENCE: similar to AA sequence:RefSeq:WP_005812416.1] [protein_id=WP_032560560.1] [location=5258681..5259481]	CP011073.1_prot_WP_032560560.1_4219	1	0.232847
1020	0.5	0.5	8.108	8.108	8.108	lcl|NZ_CP011073.1_prot_WP_008660616.1_2373	[gene=VU15_RS12065] [protein=/inference=EXISTENCE: similar to AA sequence:RefSeq:WP_005788359.1] [protein_id=WP_008660616.1] [location=2991976..2992644]	CP011073.1_prot_WP_008660616.1_2373	1	0.211528
1021	0.49	0.49	10.04	3.93	3.93	lcl|NZ_CP011073.1_prot_WP_005801224.1_864	[gene=VU15_RS04395] [protein=/inference=EXISTENCE: similar to AA sequence:RefSeq:WP_008767998.1] [protein_id=WP_005801224.1] [location=complement(1140015..1140704)]	CP011073.1_prot_WP_005801224.1_864	1	0.193777
1022	0.48	0.48	4.505	4.505	4.505	lcl|NZ_CP011073.1_prot_WP_005811504.1_3860	[gene=VU15_RS19720] [protein=/inference=EXISTENCE: similar to AA sequence:RefSeq:WP_007855106.1] [protein_id=WP_005811504.1] [location=complement(4775726..4776394)]	CP011073.1_prot_WP_005811504.1_3860	1	0.333521
1023	0.48	0.48	4.508	4.508	4.508	lcl|NZ_CP011073.1_prot_WP_005793718.1_2120	[gene=VU15_RS10765] [protein=/inference=EXISTENCE: similar to AA sequence:RefSeq:WP_008768905.1] [protein_id=WP_005793718.1] [location=complement(2696795..2697529)]	CP011073.1_prot_WP_005793718.1_2120	1	0.154782
1024	0.46	0.46	4.054	4.054	4.054	lcl|NZ_CP011073.1_prot_WP_005787603.1_1919	[gene=VU15_RS09730] [protein=/inference=EXISTENCE: similar to AA sequence:RefSeq:WP_008660196.1] [protein_id=WP_005787603.1] [location=2456766..2457434]	CP011073.1_prot_WP_005787603.1_1919	1	0.178769
1025	0.45	0.45	14.34	3.186	3.186	lcl|NZ_CP011073.1_prot_WP_032573185.1_1921	[gene=VU15_RS09740] [protein=/inference=EXISTENCE: similar to AA sequence:RefSeq:WP_005815949.1] [protein_id=WP_032573185.1] [location=complement(2459591..2461288)]	CP011073.1_prot_WP_032573185.1_1921	1	0.149757
1026	0.42	0.42	24.71	19.41	11.76	lcl|NZ_CP011073.1_prot_WP_005788062.1_2169	[gene=VU15_RS11045] [protein=/inference=EXISTENCE: similar to AA sequence:RefSeq:WP_005788062.1] [protein_id=WP_005788062.1] [location=complement(2758494..2759006)]	CP011073.1_prot_WP_005788062.1_2169	1	1.31013
1027	0.41	0.41	39.02	13.41	5.488	lcl|NZ_CP011073.1_prot_WP_011202632.1_1588	[gene=VU15_RS08060] [protein=/inference=EXISTENCE: similar to AA sequence:RefSeq:WP_008768433.1] [protein_id=WP_011202632.1] [location=complement(2058545..2059039)]	CP011073.1_prot_WP_011202632.1_1588	1	0.584893
1028	0.41	0.41	13.35	2.094	2.094	lcl|NZ_CP011073.1_prot_WP_005784346.1_334	[gene=VU15_RS01695] [protein=/inference=EXISTENCE: similar to AA sequence:RefSeq:WP_008769310.1] [protein_id=WP_005784346.1] [location=431193..432341]	CP011073.1_prot_WP_005784346.1_334	1	0.089023
1029	0.41	0.41	6.525	1.794	1.794	lcl|NZ_CP011073.1_prot_WP_005797295.1_3653	[gene=VU15_RS18595] [protein=/inference=EXISTENCE: similar to AA sequence:RefSeq:WP_005797295.1] [protein_id=WP_005797295.1] [location=complement(4536891..4538732)]	CP011073.1_prot_WP_005797295.1_3653	1	0.070069
1029	0	0.41	6.525	1.794	1.794	lcl|NZ_CP011073.1_prot_WP_005797295.1_2837	[gene=VU15_RS14430] [protein=/inference=EXISTENCE: similar to AA sequence:RefSeq:WP_005797295.1] [protein_id=WP_005797295.1] [location=3546643..3548484]	CP011073.1_prot_WP_005797295.1_2837	1	0.070069
1030	0.41	0.41	21.02	11.36	5.114	lcl|NZ_CP011073.1_prot_WP_032566983.1_23	[gene=VU15_RS00115] [protein=/inference=EXISTENCE: similar to AA sequence:SwissProt:Q650H6.1] [protein_id=WP_032566983.1] [location=complement(27458..27988)]	CP011073.1_prot_WP_032566983.1_23	1	0.519911
1031	0.39	0.39	16.07	5.263	3.698	lcl|NZ_CP011073.1_prot_WP_032573507.1_2673	[gene=VU15_RS13595] [protein=/inference=EXISTENCE: similar to AA sequence:RefSeq:WP_010993233.1] [protein_id=WP_032573507.1] [location=complement(3351729..3353840)]	CP011073.1_prot_WP_032573507.1_2673	1	0.0608184
1032	0.39	0.39	8.092	1.734	1.734	lcl|NZ_CP011073.1_prot_WP_005790953.1_3397	[gene=VU15_RS17275] [protein=/inference=EXISTENCE: similar to AA sequence:RefSeq:WP_005781458.1] [protein_id=WP_005790953.1] [location=complement(4238440..4239999)]	CP011073.1_prot_WP_005790953.1_3397	1	0.0722672
1033	0.39	0.39	3.719	3.719	3.719	lcl|NZ_CP011073.1_prot_WP_011202003.1_291	[gene=VU15_RS01480] [protein=/inference=EXISTENCE: similar to AA sequence:RefSeq:WP_011202003.1] [protein_id=WP_011202003.1] [location=390318..391046]	CP011073.1_prot_WP_011202003.1_291	1	0.165914
1034	0.36	0.36	10.09	6.231	6.231	lcl|NZ_CP011073.1_prot_WP_005785156.1_767	[gene=VU15_RS03900] [protein=/inference=EXISTENCE: similar to AA sequence:RefSeq:WP_005775646.1] [protein_id=WP_005785156.1] [location=complement(996743..997756)]	CP011073.1_prot_WP_005785156.1_767	1	0.122018
1035	0.35	0.35	20.74	7.407	7.407	lcl|NZ_CP011073.1_prot_WP_032573107.1_1654	[gene=VU15_RS08390] [protein=/inference=EXISTENCE: similar to AA sequence:RefSeq:WP_009292159.1] [protein_id=WP_032573107.1] [location=complement(2138546..2138953)]	CP011073.1_prot_WP_032573107.1_1654	1	0.333521
1035	0	0.35	20.74	7.407	7.407	CAH07719.1	conserved hypothetical protein [Bacteroides fragilis NCTC 9343] ID:60492943 QUERIES:BF9343_1938;CAH07719.1	Bacteroides fragilis NCTC 9343	1	0.333521
1035	0	0.35	20.74	7.407	7.407	EIY46042.1	hypothetical protein HMPREF1067_02954 [Bacteroides fragilis CL03T12C07] ID:392652381 QUERIES:EIY46042.1	Bacteroides fragilis CL03T12C07	1	0.333521
1035	0	0.35	20.74	7.407	7.407	EIY48697.1	hypothetical protein HMPREF1066_01907 [Bacteroides fragilis CL03T00C08] ID:392655051 QUERIES:EIY48697.1	Bacteroides fragilis CL03T00C08	1	0.333521
1036	0.34	0.35	15	9.444	9.444	lcl|NZ_CP011073.1_prot_WP_005797258.1_3676	[gene=VU15_RS18710] [protein=/inference=EXISTENCE: similar to AA sequence:RefSeq:WP_010992533.1] [protein_id=WP_005797258.1] [location=complement(4567619..4568161)]	CP011073.1_prot_WP_005797258.1_3676	1	0.193777
1036	0	0.35	15	9.444	9.444	lcl|NZ_CP011073.1_prot_WP_005797258.1_2814	[gene=VU15_RS14315] [protein=/inference=EXISTENCE: similar to AA sequence:RefSeq:WP_010992533.1] [protein_id=WP_005797258.1] [location=3517214..3517756]	CP011073.1_prot_WP_005797258.1_2814	1	0.193777
1037	0.34	0.34	10.5	3.591	3.591	lcl|NZ_CP011073.1_prot_WP_032572584.1_648	[gene=VU15_RS03305] [protein=/inference=EXISTENCE: similar to AA sequence:RefSeq:WP_009291600.1] [protein_id=WP_032572584.1] [location=847002..848090]	CP011073.1_prot_WP_032572584.1_648	1	0.232847
1039	0.33	0.33	4.181	4.181	4.181	lcl|NZ_CP011073.1_prot_WP_032572817.1_1112	[gene=VU15_RS05650] [protein=/inference=EXISTENCE: similar to AA sequence:RefSeq:WP_008659077.1] [protein_id=WP_032572817.1] [location=1445797..1446660]	CP011073.1_prot_WP_032572817.1_1112	1	0.165914
1040	0.32	0.32	9.58	1.312	1.312	lcl|NZ_CP011073.1_prot_WP_005785329.1_848	[gene=VU15_RS04315] [protein=/inference=EXISTENCE: similar to AA sequence:RefSeq:WP_008658817.1] [protein_id=WP_005785329.1] [location=complement(1120214..1122502)]	CP011073.1_prot_WP_005785329.1_848	1	0.102943
1042	0.32	0.32	2.736	2.736	2.736	lcl|NZ_CP011073.1_prot_WP_005786608.1_1425	[gene=VU15_RS07235] [protein=/inference=EXISTENCE: similar to AA sequence:RefSeq:WP_005776492.1] [protein_id=WP_005786608.1] [location=complement(1830222..1831430)]	CP011073.1_prot_WP_005786608.1_1425	1	0.0926009
1043	0.31	0.32	3.136	3.136	3.136	lcl|NZ_CP011073.1_prot_WP_005790602.1_3270	[gene=VU15_RS16630] [protein=/inference=EXISTENCE: similar to AA sequence:RefSeq:WP_005808254.1] [protein_id=WP_005790602.1] [location=complement(4070778..4071641)]	CP011073.1_prot_WP_005790602.1_3270	1	0.136464
1045	0.29	0.29	17.51	7.91	7.91	lcl|NZ_CP011073.1_prot_WP_032561354.1_1963	[gene=VU15_RS09960] [protein=/inference=EXISTENCE: similar to AA sequence:RefSeq:WP_005793935.1] [protein_id=WP_032561354.1] [location=complement(2510753..2511286)]	CP011073.1_prot_WP_032561354.1_1963	1	0.258925
1046	0.27	0.27	15.03	15.03	0	lcl|NZ_CP011073.1_prot_WP_005783983.1_161	[gene=VU15_RS00810] [protein=/inference=EXISTENCE: similar to AA sequence:RefSeq:WP_007834663.1] [protein_id=WP_005783983.1] [location=191451..192032]	CP011073.1_prot_WP_005783983.1_161	0	0.425103
1047	0.27	0.27	3.509	3.509	3.509	lcl|NZ_CP011073.1_prot_WP_005789787.1_3005	[gene=VU15_RS15270] [protein=/inference=EXISTENCE: similar to AA sequence:RefSeq:WP_005814806.1] [protein_id=WP_005789787.1] [location=complement(3756350..3757036)]	CP011073.1_prot_WP_005789787.1_3005	1	0.333521
1049	0.26	0.26	41.41	4.545	4.545	lcl|NZ_CP011073.1_prot_WP_005799113.1_3562	[gene=VU15_RS18140] [protein=/inference=EXISTENCE: similar to AA sequence:RefSeq:WP_005811199.1] [protein_id=WP_005799113.1] [location=complement(4444961..4445557)]	CP011073.1_prot_WP_005799113.1_3562	1	0.178769
1051	0.26	0.26	7.111	7.111	7.111	lcl|NZ_CP011073.1_prot_WP_005814964.1_2803	[gene=VU15_RS14260] [protein=/inference=EXISTENCE: similar to AA sequence:RefSeq:WP_005780583.1] [protein_id=WP_005814964.1] [location=3504513..3505190]	CP011073.1_prot_WP_005814964.1_2803	1	0.193777
1052	0.24	0.24	9.298	3.099	1.86	lcl|NZ_CP011073.1_prot_WP_014299443.1_3521	[gene=VU15_RS17920] [protein=/inference=EXISTENCE: similar to AA sequence:RefSeq:WP_005791704.1] [protein_id=WP_014299443.1] [location=4394849..4396303]	CP011073.1_prot_WP_014299443.1_3521	1	0.0857111
1053	0.24	0.24	7.022	4.213	4.213	lcl|NZ_CP011073.1_prot_WP_045899483.1_1528	[gene=VU15_RS07760] [protein=/inference=EXISTENCE: similar to AA sequence:RefSeq:WP_005800485.1] [protein_id=WP_045899483.1] [location=complement(1990429..1991499)]	CP011073.1_prot_WP_045899483.1_1528	1	0.105295
1054	0.24	0.24	23.44	23.44	23.44	lcl|NZ_CP011073.1_prot_WP_005806135.1_1990	[gene=VU15_RS10095] [protein=/inference=EXISTENCE: similar to AA sequence:RefSeq:WP_005806135.1] [protein_id=WP_005806135.1] [location=complement(2533155..2533349)]	CP011073.1_prot_WP_005806135.1_1990	1	0.778279
1055	0.23	0.23	22.14	6.87	0	lcl|NZ_CP011073.1_prot_WP_005784454.1_389	[gene=VU15_RS01990] [protein=/inference=EXISTENCE: similar to AA sequence:RefSeq:WP_005810698.1] [protein_id=WP_005784454.1] [location=496680..497468]	CP011073.1_prot_WP_005784454.1_389	0	0.333521
1056	0.23	0.23	9.524	5.263	2.757	lcl|NZ_CP011073.1_prot_WP_005776370.1_1317	[gene=VU15_RS06690] [protein=/inference=EXISTENCE: similar to AA sequence:RefSeq:WP_010538728.1; catalyzes the formation of oxalozcetate and L-glutamate fr>] [protein_id=WP_005776370.1] [location=1696820..1698019]	CP011073.1_prot_WP_005776370.1_1317	1	0.105295
1058	0.22	0.22	10.95	4.24	4.24	lcl|NZ_CP011073.1_prot_WP_005789811.1_3014	[gene=VU15_RS15315] [protein=/inference=EXISTENCE: similar to AA sequence:RefSeq:WP_005789811.1] [protein_id=WP_005789811.1] [location=complement(3767922..3768773)]	CP011073.1_prot_WP_005789811.1_3014	1	0.154782
1060	0.21	0.21	5.97	5.97	0	lcl|NZ_CP011073.1_prot_WP_005788431.1_2412	[gene=VU15_RS12260] [protein=/inference=EXISTENCE: similar to AA sequence:RefSeq:WP_005931179.1] [protein_id=WP_005788431.1] [location=complement(3039833..3040438)]	CP011073.1_prot_WP_005788431.1_2412	0	0.425103
1061	0.21	0.21	16.09	3.155	3.155	lcl|NZ_CP011073.1_prot_WP_005785735.1_1017	[gene=VU15_RS05165] [protein=/inference=EXISTENCE: similar to AA sequence:RefSeq:WP_007478320.1] [protein_id=WP_005785735.1] [location=complement(1334163..1335116)]	CP011073.1_prot_WP_005785735.1_1017	1	0.122018
1064	0.19	0.19	5.376	2.419	0	lcl|NZ_CP011073.1_prot_WP_005785267.1_820	[gene=VU15_RS04175] [protein=/inference=EXISTENCE: similar to AA sequence:RefSeq:WP_005818584.1] [protein_id=WP_005785267.1] [location=complement(1087153..1088271)]	CP011073.1_prot_WP_005785267.1_820	0	0.136464
1065	0.18	0.18	24.28	12.14	0	lcl|NZ_CP011073.1_prot_WP_005791349.1_3936	[gene=VU15_RS20110] [protein=/inference=EXISTENCE: similar to AA sequence:RefSeq:WP_005782011.1] [protein_id=WP_005791349.1] [location=complement(4859517..4860458)]	CP011073.1_prot_WP_005791349.1_3936	0	0.258925
1068	0.17	0.17	14.22	9.479	0	lcl|NZ_CP011073.1_prot_WP_005795884.1_924	[gene=VU15_RS04695] [protein=/inference=EXISTENCE: similar to AA sequence:RefSeq:WP_014298342.1] [protein_id=WP_005795884.1] [location=1221823..1222458]	CP011073.1_prot_WP_005795884.1_924	0	0.258925
1069	0.17	0.17	19.19	19.19	0	lcl|NZ_CP011073.1_prot_WP_005789142.1_2686	[gene=VU15_RS13660] [protein=/inference=EXISTENCE: similar to AA sequence:RefSeq:WP_005780342.1] [protein_id=WP_005789142.1] [location=complement(3370522..3370821)]	CP011073.1_prot_WP_005789142.1_2686	0	0.778279
1071	0.16	2.28	19.44	1.53	0.9901	lcl|NZ_CP011073.1_prot_WP_032573450.1_2566	[gene=VU15_RS13060] [protein=/inference=EXISTENCE: similar to AA sequence:RefSeq:WP_014299118.1] [protein_id=WP_032573450.1] [location=complement(3219194..3222529)]	CP011073.1_prot_WP_032573450.1_2566	1	0.070069
1072	0.16	0.16	10.93	2.02	0	lcl|NZ_CP011073.1_prot_WP_009291665.1_814	[gene=VU15_RS04145] [protein=/inference=EXISTENCE: similar to AA sequence:RefSeq:WP_005795985.1] [protein_id=WP_009291665.1] [location=complement(1074140..1077409)]	CP011073.1_prot_WP_009291665.1_814	0	0.0360593
1073	0.16	0.16	19.46	4.977	0	lcl|NZ_CP011073.1_prot_WP_005787244.1_1737	[gene=VU15_RS08810] [protein=/inference=EXISTENCE: similar to AA sequence:RefSeq:WP_005777029.1; lipoyl/octanoyltransferase; catalyzes the transfer of the >] [protein_id=WP_005787244.1] [location=2232955..2233620]	CP011073.1_prot_WP_005787244.1_1737	0	0.154782
1074	0.15	0.15	6.988	1.664	0	lcl|NZ_CP011073.1_prot_WP_005784128.1_230	[gene=VU15_RS01165] [protein=/inference=EXISTENCE: similar to AA sequence:RefSeq:WP_002558825.1] [protein_id=WP_005784128.1] [location=296320..298125]	CP011073.1_prot_WP_005784128.1_230	0	0.149757
1076	0.15	0.15	13.3	9.174	0	lcl|NZ_CP011073.1_prot_WP_008770252.1_3543	[gene=VU15_RS18030] [protein=/inference=EXISTENCE: similar to AA sequence:RefSeq:WP_008770252.1] [protein_id=WP_008770252.1] [location=complement(4419643..4420299)]	CP011073.1_prot_WP_008770252.1_3543	0	0.193777
1077	0.15	0.15	25.96	6.25	0	lcl|NZ_CP011073.1_prot_WP_005787873.1_2091	[gene=VU15_RS10605] [protein=/inference=EXISTENCE: similar to AA sequence:RefSeq:WP_005787873.1] [protein_id=WP_005787873.1] [location=complement(2657679..2658305)]	CP011073.1_prot_WP_005787873.1_2091	0	0.211528
1078	0.14	0.15	3.132	3.132	0	lcl|NZ_CP011073.1_prot_WP_032573294.1_4192	[gene=VU15_RS21440] [protein=/inference=EXISTENCE: similar to AA sequence:RefSeq:WP_005797088.1] [protein_id=WP_032573294.1] [location=5228277..5229620]	CP011073.1_prot_WP_032573294.1_4192	0	0.0964782
1079	0.14	0.14	17.12	3.358	0	lcl|NZ_CP011073.1_prot_WP_032573462.1_2577	[gene=VU15_RS13115] [protein=/inference=EXISTENCE: similar to AA sequence:RefSeq:WP_011203140.1] [protein_id=WP_032573462.1] [location=complement(3232855..3236520)]	CP011073.1_prot_WP_032573462.1_2577	0	0.0253439
1080	0.14	0.14	10.24	1.76	0	lcl|NZ_CP011073.1_prot_WP_005783704.1_24	[gene=VU15_RS00120] [protein=/inference=EXISTENCE: similar to AA sequence:RefSeq:WP_008657907.1] [protein_id=WP_005783704.1] [location=complement(28045..29922)]	CP011073.1_prot_WP_005783704.1_24	0	0.0660505
1081	0.14	0.14	22.22	14.38	0	lcl|NZ_CP011073.1_prot_WP_005787546.1_1891	[gene=VU15_RS09585] [protein=/inference=EXISTENCE: similar to AA sequence:RefSeq:WP_005794172.1] [protein_id=WP_005787546.1] [location=complement(2418742..2419203)]	CP011073.1_prot_WP_005787546.1_1891	0	0.519911
1083	0.14	0.14	4.743	4.743	0	lcl|NZ_CP011073.1_prot_WP_005787685.1_1952	[gene=VU15_RS09895] [protein=/inference=EXISTENCE: similar to AA sequence:RefSeq:WP_005803499.1] [protein_id=WP_005787685.1] [location=complement(2496071..2496832)]	CP011073.1_prot_WP_005787685.1_1952	0	0.211528
1084	0.13	0.88	22.15	6.798	2.632	K1C15_HUMAN	K1C15_HUMAN		1	0.301025
1085	0.13	0.13	9.055	1.575	0	lcl|NZ_CP011073.1_prot_WP_032573555.1_2902	[gene=VU15_RS14755] [protein=/inference=EXISTENCE: similar to AA sequence:RefSeq:WP_005780648.1] [protein_id=WP_032573555.1] [location=3604987..3606513]	CP011073.1_prot_WP_032573555.1_2902	0	0.0797752
1087	0.13	0.13	26.44	12.64	0	lcl|NZ_CP011073.1_prot_WP_005788897.1_2589	[gene=VU15_RS13175] [protein=/inference=EXISTENCE: similar to AA sequence:RefSeq:WP_005788897.1] [protein_id=WP_005788897.1] [location=complement(3246657..3246920)]	CP011073.1_prot_WP_005788897.1_2589	0	0.584893
1090	0.12	0.12	33.49	4.717	0	lcl|NZ_CP011073.1_prot_WP_005790373.1_3151	[gene=VU15_RS16030] [protein=/inference=EXISTENCE: similar to AA sequence:RefSeq:WP_005790373.1] [protein_id=WP_005790373.1] [location=3938640..3939278]	CP011073.1_prot_WP_005790373.1_3151	0	0.359356
1091	0.12	0.12	7.851	7.851	0	lcl|NZ_CP011073.1_prot_WP_005789654.1_2944	[gene=VU15_RS14965] [protein=/inference=EXISTENCE: similar to AA sequence:RefSeq:WP_005789654.1] [protein_id=WP_005789654.1] [location=complement(3675812..3676540)]	CP011073.1_prot_WP_005789654.1_2944	0	0.389495
1092	0.12	0.12	5.724	2.357	0	lcl|NZ_CP011073.1_prot_WP_004289225.1_2048	[gene=VU15_RS10385] [protein=/inference=EXISTENCE: similar to AA sequence:RefSeq:WP_004289225.1] [protein_id=WP_004289225.1] [location=complement(2603661..2604554)]	CP011073.1_prot_WP_004289225.1_2048	0	0.128838
1093	0.12	0.12	1.869	1.869	0	lcl|NZ_CP011073.1_prot_WP_032573183.1_1909	[gene=VU15_RS09675] [protein=/inference=EXISTENCE: similar to AA sequence:RefSeq:WP_005787583.1] [protein_id=WP_032573183.1] [location=2442473..2443759]	CP011073.1_prot_WP_032573183.1_1909	0	0.0826367
1096	0.11	0.11	16.22	5.856	0	lcl|NZ_CP011073.1_prot_WP_005793316.1_2384	[gene=VU15_RS12120] [protein=/inference=EXISTENCE: similar to AA sequence:RefSeq:WP_005793316.1; catalyzes the formation of pyruvate and glyoxylate from 4->] [protein_id=WP_005793316.1] [location=complement(3006998..3007666)]	CP011073.1_prot_WP_005793316.1_2384	0	0.193777
1098	0.11	0.11	5.988	4.192	0	lcl|NZ_CP011073.1_prot_WP_045899209.1_1793	[gene=VU15_RS09095] [protein=/inference=EXISTENCE: similar to AA sequence:RefSeq:WP_014298864.1] [protein_id=WP_045899209.1] [location=2294986..2295489]	CP011073.1_prot_WP_045899209.1_1793	0	2.98107
1099	0.11	0.11	5.85	3.064	0	lcl|NZ_CP011073.1_prot_WP_032573266.1_2290	[gene=VU15_RS11650] [protein=/inference=EXISTENCE: similar to AA sequence:RefSeq:WP_005788179.1] [protein_id=WP_032573266.1] [location=complement(2892852..2893931)]	CP011073.1_prot_WP_032573266.1_2290	0	0.165914
1101	0.11	0.11	3.463	1.247	0	lcl|NZ_CP011073.1_prot_WP_005796124.1_688	[gene=VU15_RS03505] [protein=/inference=EXISTENCE: similar to AA sequence:RefSeq:WP_005784989.1] [protein_id=WP_005796124.1] [location=883852..886020]	CP011073.1_prot_WP_005796124.1_688	0	0.0608184
1102	0.1	0.1	12.25	1.384	1.384	lcl|NZ_CP011073.1_prot_WP_032573475.1_2594	[gene=VU15_RS13200] [protein=/inference=EXISTENCE: similar to AA sequence:RefSeq:WP_005815164.1] [protein_id=WP_032573475.1] [location=complement(3252981..3255800)]	CP011073.1_prot_WP_032573475.1_2594	1	0.0907767
1104	0.1	0.1	17.39	5.435	0	lcl|NZ_CP011073.1_prot_WP_005785920.1_1074	[gene=VU15_RS05455] [protein=/inference=EXISTENCE: similar to AA sequence:RefSeq:WP_005785920.1] [protein_id=WP_005785920.1] [location=1399640..1400194]	CP011073.1_prot_WP_005785920.1_1074	0	0.258925
1105	0.09	0.09	9.583	0.6211	0	lcl|NZ_CP011073.1_prot_WP_032572605.1_796	[gene=VU15_RS04045] [protein=/inference=EXISTENCE: similar to AA sequence:RefSeq:WP_017141710.1] [protein_id=WP_032572605.1] [location=1049841..1053224]	CP011073.1_prot_WP_032572605.1_796	0	0.0355034
1107	0.09	0.09	6.233	1.491	0	lcl|NZ_CP011073.1_prot_WP_008658550.1_621	[gene=VU15_RS03165] [protein=/inference=EXISTENCE: similar to AA sequence:RefSeq:WP_008769421.1] [protein_id=WP_008658550.1] [location=complement(804055..806271)]	CP011073.1_prot_WP_008658550.1_621	0	0.0680004
1108	0.09	0.09	26.32	9.023	0	lcl|NZ_CP011073.1_prot_WP_005788549.1_2425	[gene=VU15_RS12345] [protein=/inference=EXISTENCE: similar to AA sequence:RefSeq:WP_009293257.1] [protein_id=WP_005788549.1] [location=complement(3058730..3059131)]	CP011073.1_prot_WP_005788549.1_2425	0	0.668101
1110	0.09	0.09	11.5	11.5	0	lcl|NZ_CP011073.1_prot_WP_052694590.1_2797	[gene=VU15_RS21745] [protein=/inference=EXISTENCE: similar to AA sequence:RefSeq:WP_002986232.1] [protein_id=WP_052694590.1] [location=3497117..3497719]	CP011073.1_prot_WP_052694590.1_2797	0	0.389495
1112	0.08	0.14	5.18	1.758	0	lcl|NZ_CP011073.1_prot_WP_005822182.1_3837	[gene=VU15_RS19605] [protein=/inference=EXISTENCE: similar to AA sequence:RefSeq:WP_005798051.1] [protein_id=WP_005822182.1] [location=4745618..4748863]	CP011073.1_prot_WP_005822182.1_3837	0	0.0758359
1117	0.08	0.08	8.541	1.246	0	lcl|NZ_CP011073.1_prot_WP_010991912.1_25	[gene=VU15_RS00125] [protein=/inference=EXISTENCE: similar to AA sequence:RefSeq:WP_005783705.1] [protein_id=WP_010991912.1] [location=30659..32347]	CP011073.1_prot_WP_010991912.1_25	0	0.0592537
1118	0.08	0.08	10.84	4.819	0	lcl|NZ_CP011073.1_prot_WP_009291464.1_340	[gene=VU15_RS01725] [protein=/inference=EXISTENCE: similar to AA sequence:RefSeq:WP_008769314.1] [protein_id=WP_009291464.1] [location=complement(436820..438067)]	CP011073.1_prot_WP_009291464.1_340	0	0.202264
1120	0.08	0.08	9.206	5.714	0	lcl|NZ_CP011073.1_prot_WP_032496653.1_436	[gene=VU15_RS02230] [protein=/inference=EXISTENCE: similar to AA sequence:RefSeq:WP_005778619.1] [protein_id=WP_032496653.1] [location=571505..572452]	CP011073.1_prot_WP_032496653.1_436	0	0.211528
1121	0.07	0.08	5.067	1.192	0	lcl|NZ_CP011073.1_prot_WP_032528871.1_300	[gene=VU15_RS01525] [protein=/inference=EXISTENCE: similar to AA sequence:RefSeq:WP_005796566.1] [protein_id=WP_032528871.1] [location=complement(399823..401838)]	CP011073.1_prot_WP_032528871.1_300	0	0.0525003
1123	0.07	0.07	4.971	2.632	0	lcl|NZ_CP011073.1_prot_WP_005783731.1_35	[gene=VU15_RS00175] [protein=/inference=EXISTENCE: similar to AA sequence:SwissProt:Q650B4.1] [protein_id=WP_005783731.1] [location=42438..43466]	CP011073.1_prot_WP_005783731.1_35	0	0.115884
1124	0.07	0.07	10.56	4.62	0	lcl|NZ_CP011073.1_prot_WP_005782402.1_3563	[gene=VU15_RS18145] [protein=/inference=EXISTENCE: similar to AA sequence:RefSeq:WP_005782402.1] [protein_id=WP_005782402.1] [location=complement(4445587..4446498)]	CP011073.1_prot_WP_005782402.1_3563	0	0.115884
1125	0.07	0.07	4.348	4.348	0	lcl|NZ_CP011073.1_prot_WP_005794868.1_1519	[gene=VU15_RS07705] [protein=/inference=EXISTENCE: similar to AA sequence:RefSeq:WP_005776580.1] [protein_id=WP_005794868.1] [location=1977425..1978186]	CP011073.1_prot_WP_005794868.1_1519	0	0.211528
1126	0.07	0.07	5.34	5.34	0	lcl|NZ_CP011073.1_prot_WP_005787121.1_1665	[gene=VU15_RS08445] [protein=/inference=EXISTENCE: similar to AA sequence:RefSeq:WP_005800293.1] [protein_id=WP_005787121.1] [location=2151717..2152337]	CP011073.1_prot_WP_005787121.1_1665	0	0.178769
1133	0.06	0.06	3.614	2.651	0	lcl|NZ_CP011073.1_prot_WP_005813194.1_740	[gene=VU15_RS03765] [protein=/inference=EXISTENCE: similar to AA sequence:RefSeq:WP_005796052.1] [protein_id=WP_005813194.1] [location=962717..963964]	CP011073.1_prot_WP_005813194.1_740	0	0.089023
1136	0.05	0.05	12.58	2.062	0	lcl|NZ_CP011073.1_prot_WP_032574036.1_3692	[gene=VU15_RS18815] [protein=/inference=EXISTENCE: similar to AA sequence:RefSeq:WP_014299487.1] [protein_id=WP_032574036.1] [location=4587530..4588987]	CP011073.1_prot_WP_032574036.1_3692	0	0.172102
1137	0.05	0.05	5.357	0.4658	0	lcl|NZ_CP011073.1_prot_WP_005785577.1_976	[gene=VU15_RS04960] [protein=/inference=EXISTENCE: similar to AA sequence:RefSeq:WP_005775896.1] [protein_id=WP_005785577.1] [location=1286488..1290354]	CP011073.1_prot_WP_005785577.1_976	0	0.0288349
1138	0.05	0.05	6.611	2.524	1.202	lcl|NZ_CP011073.1_prot_WP_032572809.1_1079	[gene=VU15_RS05480] [protein=/inference=EXISTENCE: similar to AA sequence:RefSeq:WP_005775979.1] [protein_id=WP_032572809.1] [location=complement(1403736..1406234)]	CP011073.1_prot_WP_032572809.1_1079	1	0.0985411
1142	0.05	0.05	8.841	2.358	0	lcl|NZ_CP011073.1_prot_WP_005789843.1_3028	[gene=VU15_RS15385] [protein=/inference=EXISTENCE: similar to AA sequence:RefSeq:WP_009293007.1] [protein_id=WP_005789843.1] [location=complement(3787367..3788896)]	CP011073.1_prot_WP_005789843.1_3028	0	0.0797752
1146	0.05	0.05	1.815	1.815	0	lcl|NZ_CP011073.1_prot_WP_032572476.1_357	[gene=VU15_RS01820] [protein=/inference=EXISTENCE: similar to AA sequence:RefSeq:WP_005778892.1] [protein_id=WP_032572476.1] [location=complement(455562..457217)]	CP011073.1_prot_WP_032572476.1_357	0	0.0857111
1147	0.05	0.05	1.225	1.225	0	lcl|NZ_CP011073.1_prot_WP_008658523.1_598	[gene=VU15_RS03045] [protein=/inference=EXISTENCE: similar to AA sequence:RefSeq:WP_005784799.1] [protein_id=WP_008658523.1] [location=766747..768708]	CP011073.1_prot_WP_008658523.1_598	0	0.0513302

## Sheet: S2 Proteins
N	Unused	Total	%Cov	%Cov(50)	%Cov(95)	Accession	Name	Species	Peptides(95%)	emPAI		Level	Scope	FDR	Unused	Conf	N
1	72.02	72.02	61.34	60.4	59.01	K2C1_HUMAN	K2C1_HUMAN		143	54554.9		Protein	Local	0.01	1.57	97.3085	924
1	0	72.02	61.34	60.4	59.01	1346343	keratin_1_Homo_sapiens		143	54554.9		Protein	Local	0.05	0.9	87.4107	975
2	70.11	70.11	71.99	71.99	67.05	30794280	albumin_Bos_Taurus		87	240.534		Protein	Local	0.1	0.7	80.0474	997
3	58.44	58.44	57.17	52.45	47.39	K1C10_HUMAN	K1C10_HUMAN		111	562340		Protein	Global	0.01	0.34	54.2912	1037
3	0	58.44	58.05	53.25	48.12	40354192	keratin_10_Homo_sapiens		111	562340		Protein	Global	0.05	0.07	14.8862	1124
4	47.39	47.96	51.45	49.36	48.23	453155	keratin_9_Homo_sapiens		75	3280.93		Protein	Global	0.1
5	44.81	57.12	66.04	64.32	57.9	47132620	keratin_2_Homo_sapiens		98	1453.76
6	42.62	42.62	54.71	54.26	52.91	TRYP_PIG	TRYP_PIG		225	8.25404e+28
7	29.4	29.88	59.53	51.48	40.89	K1C14_HUMAN	K1C14_HUMAN		23	15.9267
8	28.03	35.17	45.42	36.61	32.88	K2C5_HUMAN	K2C5_HUMAN		42	50.7947
9	16.83	16.83	44.58	44.58	44.58	lcl|NZ_CP011073.1_prot_WP_005785923.1_1076	[gene=VU15_RS05465] [protein=/inference=EXISTENCE: similar to AA sequence:RefSeq:WP_005785923.1] [protein_id=WP_005785923.1] [location=1400793..1401293]	CP011073.1_prot_WP_005785923.1_1076	18	39809.7
10	15.23	15.23	78.31	78.31	65.66	lcl|NZ_CP011073.1_prot_WP_005788597.1_2443	[gene=VU15_RS12435] [protein=/inference=EXISTENCE: similar to AA sequence:RefSeq:WP_007766398.1] [protein_id=WP_005788597.1] [location=complement(3079898..3080398)]	CP011073.1_prot_WP_005788597.1_2443	22	226.585
11	14.09	14.09	27.5	27.5	24.62	lcl|NZ_CP011073.1_prot_WP_005790735.1_3330	[gene=VU15_RS16935] [protein=/inference=EXISTENCE: similar to AA sequence:RefSeq:WP_005817439.1] [protein_id=WP_005790735.1] [location=complement(4142488..4144050)]	CP011073.1_prot_WP_005790735.1_3330	14	8.12011
12	12.05	12.05	39.05	34.91	34.91	lcl|NZ_CP011073.1_prot_WP_005793355.1_2358	[gene=VU15_RS11990] [protein=/inference=EXISTENCE: similar to AA sequence:RefSeq:WP_005793355.1] [protein_id=WP_005793355.1] [location=2974519..2975028]	CP011073.1_prot_WP_005793355.1_2358	12	58.9484
13	11.49	11.49	32.93	27.54	27.54	lcl|NZ_CP011073.1_prot_WP_045899209.1_1793	[gene=VU15_RS09095] [protein=/inference=EXISTENCE: similar to AA sequence:RefSeq:WP_014298864.1] [protein_id=WP_045899209.1] [location=2294986..2295489]	CP011073.1_prot_WP_045899209.1_1793	14	158488
14	10	10	23.47	18.37	18.37	lcl|NZ_CP011073.1_prot_WP_005786125.1_1153	[gene=VU15_RS05860] [protein=/inference=EXISTENCE: similar to AA sequence:RefSeq:WP_005795502.1] [protein_id=WP_005786125.1] [location=complement(1498251..1498841)]	CP011073.1_prot_WP_005786125.1_1153	9	157.489
15	9.43	9.43	35.66	35.66	29.46	lcl|NZ_CP011073.1_prot_WP_005787106.1_1659	[gene=VU15_RS08415] [protein=/inference=EXISTENCE: similar to AA sequence:RefSeq:WP_005787106.1] [protein_id=WP_005787106.1] [location=complement(2143853..2144242)]	CP011073.1_prot_WP_005787106.1_1659	19	5178.47
15	0	9.43	35.66	35.66	29.46	BAD48705.1	conserved hypothetical protein [Bacteroides fragilis YCH46] ID:52216112 QUERIES:BAD48705.1	Bacteroides fragilis YCH46	19	5178.47
15	0	9.43	35.66	35.66	29.46	CAH07724.1	conserved hypothetical protein [Bacteroides fragilis NCTC 9343] ID:60492948 QUERIES:BF9343_1943;CAH07724.1	Bacteroides fragilis NCTC 9343	19	5178.47
15	0	9.43	35.66	35.66	29.46	CBW22516.1	conserved hypothetical protein [Bacteroides fragilis 638R] ID:301162969 QUERIES:BF638R_1994;CBW22516.1	Bacteroides fragilis 638R	19	5178.47
15	0	9.43	35.66	35.66	29.46	EIK40236.1	hypothetical protein HMPREF1055_00972 [Bacteroides fragilis CL07T00C01] ID:387778140 QUERIES:EIK40236.1	Bacteroides fragilis CL07T00C01	19	5178.47
15	0	9.43	35.66	35.66	29.46	EIY46047.1	hypothetical protein HMPREF1067_02959 [Bacteroides fragilis CL03T12C07] ID:392652386 QUERIES:EIY46047.1	Bacteroides fragilis CL03T12C07	19	5178.47
15	0	9.43	35.66	35.66	29.46	EIY48702.1	hypothetical protein HMPREF1066_01912 [Bacteroides fragilis CL03T00C08] ID:392655056 QUERIES:EIY48702.1	Bacteroides fragilis CL03T00C08	19	5178.47
15	0	9.43	35.66	35.66	29.46	EIY96063.1	hypothetical protein HMPREF1056_01951 [Bacteroides fragilis CL07T12C05] ID:392702919 QUERIES:EIY96063.1	Bacteroides fragilis CL07T12C05	19	5178.47
15	0	9.43	35.66	35.66	29.46	EXZ00790.1	hypothetical protein M074_1925 [Bacteroides fragilis str. DS-166] ID:596018666 QUERIES:EXZ00790.1	Bacteroides fragilis str. DS-166	19	5178.47
15	0	9.43	35.66	35.66	29.46	EYA09432.1	hypothetical protein M130_2017 [Bacteroides fragilis str. S6R6] ID:596156096 QUERIES:EYA09432.1	Bacteroides fragilis str. S6R6	19	5178.47
15	0	9.43	35.66	35.66	29.46	EYA28042.1	hypothetical protein M106_2906 [Bacteroides fragilis str. 1009-4-F #10] ID:596177658 QUERIES:EYA28042.1	Bacteroides fragilis str. 1009-4-F #10	19	5178.47
15	0	9.43	35.66	35.66	29.46	EYA33820.1	hypothetical protein M105_2416 [Bacteroides fragilis str. 1009-4-F #7] ID:596183875 QUERIES:EYA33820.1	Bacteroides fragilis str. 1009-4-F #7	19	5178.47
15	0	9.43	35.66	35.66	29.46	EYA71493.1	hypothetical protein M132_1822 [Bacteroides fragilis str. S24L15] ID:596227563 QUERIES:EYA71493.1	Bacteroides fragilis str. S24L15	19	5178.47
15	0	9.43	35.66	35.66	29.46	EYA80187.1	hypothetical protein M134_2020 [Bacteroides fragilis str. S24L34] ID:596237573 QUERIES:EYA80187.1	Bacteroides fragilis str. S24L34	19	5178.47
15	0	9.43	35.66	35.66	29.46	EYB00631.1	hypothetical protein M128_2073 [Bacteroides fragilis str. S6L8] ID:596261289 QUERIES:EYB00631.1	Bacteroides fragilis str. S6L8	19	5178.47
15	0	9.43	35.66	35.66	29.46	EYB05289.1	hypothetical protein M129_2064 [Bacteroides fragilis str. S6R5] ID:596266729 QUERIES:EYB05289.1	Bacteroides fragilis str. S6R5	19	5178.47
15	0	9.43	35.66	35.66	29.46	KER47897.1	hypothetical protein HR50_20690 [Bacteroides fragilis] ID:663452376 QUERIES:HR50_20690;KER47897.1	Bacteroides fragilis	19	5178.47
15	0	9.43	35.66	35.66	29.46	KER49128.1	hypothetical protein IB64_20220 [Bacteroides fragilis] ID:663453620 QUERIES:IB64_20220;KER49128.1	Bacteroides fragilis	19	5178.47
15	0	9.43	35.66	35.66	29.46	KER68816.1	hypothetical protein EC81_0218805 [Bacteroides fragilis] ID:663474111 QUERIES:EC81_0218805;KER68816.1	Bacteroides fragilis	19	5178.47
15	0	9.43	35.66	35.66	29.46	YP_099239.1	conserved hypothetical protein [Bacteroides fragilis YCH46] ID:53713247 QUERIES:BF1957	Bacteroides fragilis YCH46	19	5178.47
16	8.77	8.77	33.12	33.12	33.12	lcl|NZ_CP011073.1_prot_WP_005789808.1_3012	[gene=VU15_RS15305] [protein=/inference=EXISTENCE: similar to AA sequence:RefSeq:WP_007748573.1] [protein_id=WP_005789808.1] [location=complement(3765024..3765488)]	CP011073.1_prot_WP_005789808.1_3012	12	16.7828
17	8.42	8.42	72.37	72.37	56.58	lcl|NZ_CP011073.1_prot_WP_010993639.1_3599	[gene=VU15_RS18325] [protein=/inference=EXISTENCE: similar to AA sequence:RefSeq:WP_010993639.1] [protein_id=WP_010993639.1] [location=4488625..4488855]	CP011073.1_prot_WP_010993639.1_3599	17	7195.86
18	8.28	8.28	31.25	27.6	23.44	lcl|NZ_CP011073.1_prot_WP_011203608.1_3809	[gene=VU15_RS19460] [protein=/inference=EXISTENCE: similar to AA sequence:RefSeq:WP_011203608.1] [protein_id=WP_011203608.1] [location=complement(4714864..4715442)]	CP011073.1_prot_WP_011203608.1_3809	22	810.131
19	8.14	8.14	68.94	53.03	53.03	lcl|NZ_CP011073.1_prot_WP_005802328.1_3329	[gene=VU15_RS16930] [protein=/inference=EXISTENCE: similar to AA sequence:RefSeq:WP_005802328.1] [protein_id=WP_005802328.1] [location=complement(4142064..4142462)]	CP011073.1_prot_WP_005802328.1_3329	34	27824.6
20	8.06	8.06	31.25	31.25	26.92	lcl|NZ_CP011073.1_prot_WP_005784469.1_396	[gene=VU15_RS02025] [protein=/inference=EXISTENCE: similar to AA sequence:RefSeq:WP_005784469.1] [protein_id=WP_005784469.1] [location=complement(512094..512720)]	CP011073.1_prot_WP_005784469.1_396	7	11.3285
21	8.02	8.02	40.88	38.12	38.12	lcl|NZ_CP011073.1_prot_WP_005788406.1_2398	[gene=rpsP] [protein=/inference=EXISTENCE: similar to AA sequence:SwissProt:Q64SR3.1; binds to lower part of 30S body where it stabilizes two domai>] [protein_id=WP_005788406.1] [location=3023335..3023880]	CP011073.1_prot_WP_005788406.1_2398	4	1.78256
22	8	8	13.92	7.198	6.142	lcl|NZ_CP011073.1_prot_WP_032572984.1_1334	[gene=VU15_RS06775] [protein=/inference=EXISTENCE: similar to AA sequence:RefSeq:WP_005795141.1] [protein_id=WP_032572984.1] [location=1721207..1724335]	CP011073.1_prot_WP_032572984.1_1334	10	0.553018
23	8	8	21.78	21.78	21.78	lcl|NZ_CP011073.1_prot_WP_032573741.1_3192	[gene=VU15_RS16240] [protein=/inference=EXISTENCE: similar to AA sequence:RefSeq:WP_010993411.1] [protein_id=WP_032573741.1] [location=complement(3982746..3983423)]	CP011073.1_prot_WP_032573741.1_3192	4	2.16228
24	7.5	7.5	33.46	29	23.05	lcl|NZ_CP011073.1_prot_WP_032565297.1_3198	[gene=VU15_RS16270] [protein=/inference=EXISTENCE: similar to AA sequence:RefSeq:WP_017142049.1] [protein_id=WP_032565297.1] [location=complement(3991086..3991895)]	CP011073.1_prot_WP_032565297.1_3198	8	3.64159
25	7.34	7.34	48.89	48.89	48.89	lcl|NZ_CP011073.1_prot_WP_005789740.1_2986	[gene=VU15_RS15175] [protein=/inference=EXISTENCE: similar to AA sequence:RefSeq:WP_005679636.1] [protein_id=WP_005789740.1] [location=complement(3731848..3732120)]	CP011073.1_prot_WP_005789740.1_2986	6	12.3352
26	7.2	7.2	28.57	28.57	28.57	lcl|NZ_CP011073.1_prot_WP_005791514.1_3795	[gene=VU15_RS19360] [protein=/inference=EXISTENCE: similar to AA sequence:RefSeq:WP_007755660.1] [protein_id=WP_005791514.1] [location=complement(4697685..4698128)]	CP011073.1_prot_WP_005791514.1_3795	5	1.42446
27	7.01	7.01	38.51	38.51	31.76	lcl|NZ_CP011073.1_prot_WP_005804135.1_3761	[gene=VU15_RS19190] [protein=/inference=EXISTENCE: similar to AA sequence:RefSeq:WP_018667878.1] [protein_id=WP_005804135.1] [location=complement(4671630..4672076)]	CP011073.1_prot_WP_005804135.1_3761	6	12.3352
28	6.38	6.38	25.81	21.86	19	lcl|NZ_CP011073.1_prot_WP_005809737.1_1080	[gene=VU15_RS05490] [protein=/inference=EXISTENCE: similar to AA sequence:RefSeq:WP_008659036.1] [protein_id=WP_005809737.1] [location=1407155..1407994]	CP011073.1_prot_WP_005809737.1_1080	5	1.44844
29	6	6	32.48	30.77	30.77	lcl|NZ_CP011073.1_prot_WP_005778830.1_388	[gene=VU15_RS01985] [protein=/inference=EXISTENCE: similar to AA sequence:RefSeq:WP_004292313.1] [protein_id=WP_005778830.1] [location=complement(496170..496523)]	CP011073.1_prot_WP_005778830.1_388	3	1.6827
30	5.73	5.73	16.67	11.29	11.29	lcl|NZ_CP011073.1_prot_WP_032573000.1_1359	[gene=VU15_RS06900] [protein=/inference=EXISTENCE: similar to AA sequence:RefSeq:WP_005795090.1] [protein_id=WP_032573000.1] [location=1756146..1757264]	CP011073.1_prot_WP_032573000.1_1359	4	0.873817
31	5.21	5.21	36.05	36.05	28.57	lcl|NZ_CP011073.1_prot_WP_005785921.1_1075	[gene=VU15_RS05460] [protein=/inference=EXISTENCE: similar to AA sequence:RefSeq:WP_005785921.1] [protein_id=WP_005785921.1] [location=1400312..1400755]	CP011073.1_prot_WP_005785921.1_1075	5	6.74264
32	4.93	4.93	56.9	55.17	53.45	lcl|NZ_CP011073.1_prot_WP_004296332.1_3762	[gene=VU15_RS19195] [protein=/inference=EXISTENCE: similar to AA sequence:RefSeq:WP_005782220.1] [protein_id=WP_004296332.1] [location=complement(4672107..4672283)]	CP011073.1_prot_WP_004296332.1_3762	9	999
33	4.78	4.78	46.51	19.77	18.6	lcl|NZ_CP011073.1_prot_WP_005791564.1_3763	[gene=VU15_RS19200] [protein=/inference=EXISTENCE: similar to AA sequence:RefSeq:WP_007212082.1] [protein_id=WP_005791564.1] [location=complement(4672294..4672812)]	CP011073.1_prot_WP_005791564.1_3763	3	1.42446
34	4.48	4.48	14.53	8.101	8.101	lcl|NZ_CP011073.1_prot_WP_005786556.1_1401	[gene=VU15_RS07110] [protein=/inference=EXISTENCE: similar to AA sequence:RefSeq:WP_005795053.1] [protein_id=WP_005786556.1] [location=1801668..1802744]	CP011073.1_prot_WP_005786556.1_1401	3	0.389495
35	4.31	4.31	27.22	20.71	15.98	lcl|NZ_CP011073.1_prot_WP_005784365.1_344	[gene=VU15_RS01745] [protein=/inference=EXISTENCE: similar to AA sequence:RefSeq:WP_005810775.1] [protein_id=WP_005784365.1] [location=complement(440534..441043)]	CP011073.1_prot_WP_005784365.1_344	2	0.584893
36	4.22	4.22	19.79	19.79	11.98	lcl|NZ_CP011073.1_prot_WP_005783570.1_4189	[gene=VU15_RS21425] [protein=/inference=EXISTENCE: similar to AA sequence:RefSeq:WP_008762794.1] [protein_id=WP_005783570.1] [location=5225531..5226109]	CP011073.1_prot_WP_005783570.1_4189	2	1.51189
37	4.09	4.09	46.09	39.84	32.81	lcl|NZ_CP011073.1_prot_WP_005791749.1_3547	[gene=VU15_RS18050] [protein=/inference=EXISTENCE: similar to AA sequence:RefSeq:WP_013545814.1] [protein_id=WP_005791749.1] [location=complement(4423099..4423485)]	CP011073.1_prot_WP_005791749.1_3547	4	4.62341
38	4.06	4.06	39.87	22.88	17.65	lcl|NZ_CP011073.1_prot_WP_005782434.1_3548	[gene=VU15_RS18055] [protein=/inference=EXISTENCE: similar to AA sequence:RefSeq:WP_005811166.1] [protein_id=WP_005782434.1] [location=complement(4423492..4423953)]	CP011073.1_prot_WP_005782434.1_3548	2	1.51189
39	4.03	4.03	22.92	22.92	18.06	lcl|NZ_CP011073.1_prot_WP_005791549.1_3773	[gene=VU15_RS19250] [protein=/inference=EXISTENCE: similar to AA sequence:RefSeq:WP_016275273.1] [protein_id=WP_005791549.1] [location=complement(4676260..4676694)]	CP011073.1_prot_WP_005791549.1_3773	2	1.15443
40	4	4	33.73	33.73	33.73	lcl|NZ_CP011073.1_prot_WP_005789565.1_2900	[gene=VU15_RS14745] [protein=/inference=EXISTENCE: similar to AA sequence:RefSeq:WP_005943009.1] [protein_id=WP_005789565.1] [location=3603129..3603380]	CP011073.1_prot_WP_005789565.1_2900	2	1.15443
41	4	4	37.18	37.18	37.18	lcl|NZ_CP011073.1_prot_WP_005779510.1_88	[gene=VU15_RS00440] [protein=/inference=EXISTENCE: similar to AA sequence:SwissProt:Q64ZV7.1] [protein_id=WP_005779510.1] [location=complement(108943..109179)]	CP011073.1_prot_WP_005779510.1_88	4	5.30957
42	4	4	30.48	30.48	30.48	lcl|NZ_CP011073.1_prot_WP_005775748.1_852	[gene=VU15_RS04335] [protein=/inference=EXISTENCE: similar to AA sequence:RefSeq:WP_009129115.1] [protein_id=WP_005775748.1] [location=complement(1125779..1126096)]	CP011073.1_prot_WP_005775748.1_852	2	0.778279
43	3.89	3.89	14.29	14.29	14.29	lcl|NZ_CP011073.1_prot_WP_005675419.1_3784	[gene=VU15_RS19305] [protein=/inference=EXISTENCE: similar to AA sequence:RefSeq:WP_004291249.1] [protein_id=WP_005675419.1] [location=complement(4683788..4684189)]	CP011073.1_prot_WP_005675419.1_3784	2	1.15443
44	3.83	3.83	18.34	14.2	14.2	lcl|NZ_CP011073.1_prot_WP_005785244.1_808	[gene=VU15_RS04115] [protein=/inference=EXISTENCE: similar to AA sequence:RefSeq:WP_005813112.1] [protein_id=WP_005785244.1] [location=complement(1065566..1066075)]	CP011073.1_prot_WP_005785244.1_808	2	0.873817
45	3.76	3.76	40.59	34.65	34.65	lcl|NZ_CP011073.1_prot_WP_005782187.1_3781	[gene=VU15_RS19290] [protein=/inference=EXISTENCE: similar to AA sequence:SwissProt:Q5L8A8.1] [protein_id=WP_005782187.1] [location=complement(4680593..4680898)]	CP011073.1_prot_WP_005782187.1_3781	4	4.62341
46	3.57	3.57	18.64	17.51	10.73	lcl|NZ_CP011073.1_prot_WP_010992613.1_1355	[gene=VU15_RS06880] [protein=/inference=EXISTENCE: similar to AA sequence:RefSeq:WP_005816901.1] [protein_id=WP_010992613.1] [location=1750885..1751418]	CP011073.1_prot_WP_010992613.1_1355	2	3.64159
47	3.57	3.57	8.167	4.537	4.537	lcl|NZ_CP011073.1_prot_WP_005786455.1_1344	[gene=VU15_RS06825] [protein=/inference=EXISTENCE: similar to AA sequence:RefSeq:WP_005795127.1] [protein_id=WP_005786455.1] [location=1735661..1737316]	CP011073.1_prot_WP_005786455.1_1344	2	0.172102
48	3.53	3.53	41.36	41.36	26.54	lcl|NZ_CP011073.1_prot_WP_005787568.1_1902	[gene=VU15_RS09640] [protein=/inference=EXISTENCE: similar to AA sequence:RefSeq:WP_005794147.1] [protein_id=WP_005787568.1] [location=2434212..2434700]	CP011073.1_prot_WP_005787568.1_1902	3	4.01187
49	3.46	3.46	21.19	21.19	21.19	lcl|NZ_CP011073.1_prot_WP_008769876.1_3189	[gene=VU15_RS16225] [protein=/inference=EXISTENCE: similar to AA sequence:RefSeq:WP_005790457.1] [protein_id=WP_008769876.1] [location=3979248..3979604]	CP011073.1_prot_WP_008769876.1_3189	2	1.15443
50	3	3	18.79	18.79	18.79	lcl|NZ_CP011073.1_prot_WP_005783995.1_166	[gene=VU15_RS00840] [protein=/inference=EXISTENCE: similar to AA sequence:RefSeq:WP_004298215.1] [protein_id=WP_005783995.1] [location=complement(198737..199186)]	CP011073.1_prot_WP_005783995.1_166	2	0.519911
51	2.95	2.95	31.3	26.72	26.72	lcl|NZ_CP011073.1_prot_WP_005782213.1_3766	[gene=VU15_RS19215] [protein=/inference=EXISTENCE: similar to AA sequence:SwissProt:Q64NM2.1] [protein_id=WP_005782213.1] [location=complement(4673769..4674164)]	CP011073.1_prot_WP_005782213.1_3766	3	1.61016
52	2.94	2.94	18.8	18.8	18.8	lcl|NZ_CP011073.1_prot_WP_005798706.1_2612	[gene=VU15_RS13290] [protein=/inference=EXISTENCE: similar to AA sequence:RefSeq:WP_005802995.1] [protein_id=WP_005798706.1] [location=3282421..3282822]	CP011073.1_prot_WP_005798706.1_2612	3	3.64159
53	2.88	2.88	19.53	19.53	19.53	lcl|NZ_CP011073.1_prot_WP_008769668.1_2658	[gene=VU15_RS13520] [protein=/inference=EXISTENCE: similar to AA sequence:RefSeq:WP_008769668.1] [protein_id=WP_008769668.1] [location=complement(3336783..3337169)]	CP011073.1_prot_WP_008769668.1_2658	2	1.51189
54	2.82	2.82	5.005	1.491	1.491	lcl|NZ_CP011073.1_prot_WP_032573475.1_2594	[gene=VU15_RS13200] [protein=/inference=EXISTENCE: similar to AA sequence:RefSeq:WP_005815164.1] [protein_id=WP_032573475.1] [location=complement(3252981..3255800)]	CP011073.1_prot_WP_032573475.1_2594	5	0.355425
55	2.61	2.61	30.77	30.77	21.15	lcl|NZ_CP011073.1_prot_WP_032572548.1_561	[gene=VU15_RS02860] [protein=/inference=EXISTENCE: similar to AA sequence:RefSeq:WP_009291563.1] [protein_id=WP_032572548.1] [location=721402..721716]	CP011073.1_prot_WP_032572548.1_561	3	4.17947
56	2.57	2.57	20.59	20.59	13.24	lcl|NZ_CP011073.1_prot_WP_004291236.1_3775	[gene=VU15_RS19260] [protein=/inference=EXISTENCE: similar to AA sequence:RefSeq:WP_007662145.1] [protein_id=WP_004291236.1] [location=complement(4677458..4677868)]	CP011073.1_prot_WP_004291236.1_3775	2	0.873817
57	2.54	2.54	25.45	25.45	11.52	lcl|NZ_CP011073.1_prot_WP_005786521.1_1384	[gene=VU15_RS07025] [protein=/inference=EXISTENCE: similar to AA sequence:RefSeq:WP_005809050.1] [protein_id=WP_005786521.1] [location=1779358..1779855]	CP011073.1_prot_WP_005786521.1_1384	3	2.51119
58	2.42	2.42	34.07	26.37	26.37	lcl|NZ_CP011073.1_prot_WP_005776335.1_1288	[gene=VU15_RS06545] [protein=/inference=EXISTENCE: similar to AA sequence:RefSeq:WP_004290360.1] [protein_id=WP_005776335.1] [location=complement(1659324..1659599)]	CP011073.1_prot_WP_005776335.1_1288	3	6.19686
59	2.3	2.3	15	10.56	6.111	lcl|NZ_CP011073.1_prot_WP_032573847.1_3417	[gene=VU15_RS17375] [protein=/inference=EXISTENCE: similar to AA sequence:RefSeq:WP_005790996.1] [protein_id=WP_032573847.1] [location=complement(4258856..4259398)]	CP011073.1_prot_WP_032573847.1_3417	1	1.31013
60	2.27	2.27	8.458	3.731	3.731	lcl|NZ_CP011073.1_prot_WP_005797093.1_4187	[gene=VU15_RS21415] [protein=/inference=EXISTENCE: similar to AA sequence:RefSeq:WP_005797093.1] [protein_id=WP_005797093.1] [location=complement(5220976..5223390)]	CP011073.1_prot_WP_005797093.1_4187	2	0.202264
61	2.23	2.23	23.23	23.23	17.17	lcl|NZ_CP011073.1_prot_WP_005782154.1_3798	[gene=VU15_RS19405] [protein=/inference=EXISTENCE: similar to AA sequence:RefSeq:WP_005782154.1] [protein_id=WP_005782154.1] [location=complement(4700830..4701129)]	CP011073.1_prot_WP_005782154.1_3798	1	1.15443
62	2.17	2.17	25.15	12.87	7.018	lcl|NZ_CP011073.1_prot_WP_005784368.1_345	[gene=VU15_RS01750] [protein=/inference=EXISTENCE: similar to AA sequence:RefSeq:WP_005778948.1] [protein_id=WP_005784368.1] [location=complement(441101..441616)]	CP011073.1_prot_WP_005784368.1_345	1	0.584893
63	2.06	2.06	10.4	7.673	5.941	lcl|NZ_CP011073.1_prot_WP_032565082.1_2719	[gene=VU15_RS13830] [protein=/inference=EXISTENCE: similar to AA sequence:RefSeq:WP_005789215.1] [protein_id=WP_032565082.1] [location=complement(3409210..3410424)]	CP011073.1_prot_WP_032565082.1_2719	3	0.895736
64	2.05	2.05	12.84	12.84	8.108	lcl|NZ_CP011073.1_prot_WP_045899405.1_3783	[gene=VU15_RS19300] [protein=/inference=EXISTENCE: similar to AA sequence:RefSeq:WP_007841178.1] [protein_id=WP_045899405.1] [location=complement(4683151..4683597)]	CP011073.1_prot_WP_045899405.1_3783	2	0.467799
65	2.04	2.04	33.33	22.81	17.54	lcl|NZ_CP011073.1_prot_WP_005781453.1_3394	[gene=VU15_RS17260] [protein=/inference=EXISTENCE: similar to AA sequence:RefSeq:WP_005940497.1] [protein_id=WP_005781453.1] [location=complement(4236391..4236735)]	CP011073.1_prot_WP_005781453.1_3394	1	2.16228
66	2.02	2.02	9.245	4.34	4.34	lcl|NZ_CP011073.1_prot_WP_005786457.1_1345	[gene=VU15_RS06830] [protein=/inference=EXISTENCE: similar to AA sequence:RefSeq:WP_005786457.1] [protein_id=WP_005786457.1] [location=1737339..1738931]	CP011073.1_prot_WP_005786457.1_1345	2	0.467799
67	2.02	2.02	33.33	25.56	25.56	lcl|NZ_CP011073.1_prot_WP_005791188.1_4014	[gene=VU15_RS20510] [protein=/inference=EXISTENCE: similar to AA sequence:RefSeq:WP_005781816.1] [protein_id=WP_005791188.1] [location=complement(4976863..4977135)]	CP011073.1_prot_WP_005791188.1_4014	4	6.19686
68	2.01	2.01	24.42	13.95	13.95	lcl|NZ_CP011073.1_prot_WP_005787937.1_2114	[gene=VU15_RS10735] [protein=/inference=EXISTENCE: similar to AA sequence:SwissProt:Q64TK1.1] [protein_id=WP_005787937.1] [location=complement(2687160..2687420)]	CP011073.1_prot_WP_005787937.1_2114	1	1.15443
69	2	2	6.311	1.333	1.333	lcl|NZ_CP011073.1_prot_WP_005786949.1_1593	[gene=VU15_RS08085] [protein=/inference=EXISTENCE: similar to AA sequence:RefSeq:WP_009292126.1] [protein_id=WP_005786949.1] [location=2064489..2067866]	CP011073.1_prot_WP_005786949.1_1593	1	0.147365
69	0	2	6.311	1.333	1.333	CAH07654.1	putative outer membrane protein [Bacteroides fragilis NCTC 9343] ID:60492879 QUERIES:BF1956	Bacteroides fragilis NCTC 9343	1	0.147365
70	2	2	8.032	8.032	4.819	lcl|NZ_CP011073.1_prot_WP_008657464.1_3281	[gene=VU15_RS16685] [protein=/inference=EXISTENCE: similar to AA sequence:RefSeq:WP_005797939.1] [protein_id=WP_008657464.1] [location=complement(4087107..4087856)]	CP011073.1_prot_WP_008657464.1_3281	1	0.136464
71	2	2	18.92	3.303	3.303	lcl|NZ_CP011073.1_prot_WP_005785248.1_810	[gene=VU15_RS04125] [protein=/inference=EXISTENCE: similar to AA sequence:RefSeq:WP_008658781.1] [protein_id=WP_005785248.1] [location=complement(1068363..1069364)]	CP011073.1_prot_WP_005785248.1_810	1	0.232847
72	2	2	17.73	10.64	10.64	lcl|NZ_CP011073.1_prot_WP_005793397.1_2317	[gene=VU15_RS11785] [protein=/inference=EXISTENCE: similar to AA sequence:RefSeq:WP_005793397.1] [protein_id=WP_005793397.1] [location=2921968..2922393]	CP011073.1_prot_WP_005793397.1_2317	2	1.15443
73	2	2	18.37	11.22	11.22	lcl|NZ_CP011073.1_prot_WP_005789105.1_2667	[gene=VU15_RS13565] [protein=/inference=EXISTENCE: similar to AA sequence:RefSeq:WP_008661040.1] [protein_id=WP_005789105.1] [location=3348105..3348401]	CP011073.1_prot_WP_005789105.1_2667	2	1.37137
74	2	2	17.99	6.878	6.878	lcl|NZ_CP011073.1_prot_WP_005788064.1_2170	[gene=VU15_RS11050] [protein=/inference=EXISTENCE: similar to AA sequence:RefSeq:WP_005820457.1] [protein_id=WP_005788064.1] [location=complement(2759208..2759777)]	CP011073.1_prot_WP_005788064.1_2170	1	0.668101
75	2	2	14.71	14.71	9.559	lcl|NZ_CP011073.1_prot_WP_005787268.1_1753	[gene=VU15_RS08890] [protein=/inference=EXISTENCE: similar to AA sequence:RefSeq:WP_005787268.1] [protein_id=WP_005787268.1] [location=complement(2251520..2251930)]	CP011073.1_prot_WP_005787268.1_1753	2	1.6827
76	2	2	23.6	13.48	13.48	lcl|NZ_CP011073.1_prot_WP_005785336.1_851	[gene=VU15_RS04330] [protein=/inference=EXISTENCE: similar to AA sequence:RefSeq:WP_010536909.1] [protein_id=WP_005785336.1] [location=complement(1125487..1125756)]	CP011073.1_prot_WP_005785336.1_851	1	1.15443
77	2	2	21.18	21.18	7.647	lcl|NZ_CP011073.1_prot_WP_005782541.1_3035	[gene=VU15_RS15445] [protein=/inference=EXISTENCE: similar to AA sequence:RefSeq:WP_005782541.1] [protein_id=WP_005782541.1] [location=3799887..3800399]	CP011073.1_prot_WP_005782541.1_3035	1	0.668101
78	2	2	15.87	7.937	7.937	lcl|NZ_CP011073.1_prot_WP_002558050.1_3757	[gene=VU15_RS19170] [protein=/inference=EXISTENCE: similar to AA sequence:RefSeq:WP_009125149.1] [protein_id=WP_002558050.1] [location=complement(4668706..4669086)]	CP011073.1_prot_WP_002558050.1_3757	1	0.778279
79	2	2	18.52	18.52	18.52	lcl|NZ_CP011073.1_prot_WP_005791868.1_3614	[gene=VU15_RS18400] [protein=/inference=EXISTENCE: similar to AA sequence:RefSeq:WP_005791868.1] [protein_id=WP_005791868.1] [location=4506796..4507041]	CP011073.1_prot_WP_005791868.1_3614	1	0.778279
80	2	2	15.09	15.09	15.09	lcl|NZ_CP011073.1_prot_WP_005791554.1_3769	[gene=VU15_RS19230] [protein=/inference=EXISTENCE: similar to AA sequence:RefSeq:WP_009132598.1] [protein_id=WP_005791554.1] [location=complement(4675082..4675402)]	CP011073.1_prot_WP_005791554.1_3769	2	0.930698
81	2	2	10	10	10	lcl|NZ_CP011073.1_prot_WP_005791518.1_3793	[gene=VU15_RS19350] [protein=/inference=EXISTENCE: similar to AA sequence:RefSeq:WP_005791518.1] [protein_id=WP_005791518.1] [location=complement(4696443..4696955)]	CP011073.1_prot_WP_005791518.1_3793	1	0.333521
82	2	2	15.27	15.27	15.27	lcl|NZ_CP011073.1_prot_WP_005787254.1_1742	[gene=VU15_RS08835] [protein=/inference=EXISTENCE: similar to AA sequence:RefSeq:WP_005777034.1] [protein_id=WP_005787254.1] [location=complement(2237986..2238381)]	CP011073.1_prot_WP_005787254.1_1742	1	0.467799
83	2	2	9.859	9.859	9.859	lcl|NZ_CP011073.1_prot_WP_005787096.1_1655	[gene=VU15_RS08395] [protein=/inference=EXISTENCE: similar to AA sequence:RefSeq:WP_005787096.1] [protein_id=WP_005787096.1] [location=complement(2138980..2139408)]	CP011073.1_prot_WP_005787096.1_1655	1	0.29155
83	0	2	9.859	9.859	9.859	CAH07720.1	conserved hypothetical protein [Bacteroides fragilis NCTC 9343] ID:60492944 QUERIES:BF9343_1939;CAH07720.1	Bacteroides fragilis NCTC 9343	1	0.29155
83	0	2	9.859	9.859	9.859	EIY46043.1	hypothetical protein HMPREF1067_02955 [Bacteroides fragilis CL03T12C07] ID:392652382 QUERIES:EIY46043.1	Bacteroides fragilis CL03T12C07	1	0.29155
83	0	2	9.859	9.859	9.859	EIY48698.1	hypothetical protein HMPREF1066_01908 [Bacteroides fragilis CL03T00C08] ID:392655052 QUERIES:EIY48698.1	Bacteroides fragilis CL03T00C08	1	0.29155
83	0	2	9.859	9.859	9.859	EXY90851.1	hypothetical protein M125_2442 [Bacteroides fragilis str. 3998T(B)3] ID:596005615 QUERIES:EXY90851.1	Bacteroides fragilis str. 3998T(B)3	1	0.29155
83	0	2	9.859	9.859	9.859	EXY95749.1	hypothetical protein M081_2101 [Bacteroides fragilis str. 3998 T(B) 4] ID:596012029 QUERIES:EXY95749.1	Bacteroides fragilis str. 3998 T(B) 4	1	0.29155
83	0	2	9.859	9.859	9.859	EXZ19495.1	hypothetical protein M067_2065 [Bacteroides fragilis str. J-143-4] ID:596045011 QUERIES:EXZ19495.1	Bacteroides fragilis str. J-143-4	1	0.29155
83	0	2	9.859	9.859	9.859	EXZ83671.1	hypothetical protein M069_2116 [Bacteroides fragilis str. B1 (UDC16-1)] ID:596123399 QUERIES:EXZ83671.1	Bacteroides fragilis str. B1 (UDC16-1)	1	0.29155
83	0	2	9.859	9.859	9.859	EXZ89107.1	hypothetical protein M068_2011 [Bacteroides fragilis str. J38-1] ID:596130960 QUERIES:EXZ89107.1	Bacteroides fragilis str. J38-1	1	0.29155
83	0	2	9.859	9.859	9.859	EYA28038.1	hypothetical protein M106_2902 [Bacteroides fragilis str. 1009-4-F #10] ID:596177654 QUERIES:EYA28038.1	Bacteroides fragilis str. 1009-4-F #10	1	0.29155
83	0	2	9.859	9.859	9.859	EYA33816.1	hypothetical protein M105_2412 [Bacteroides fragilis str. 1009-4-F #7] ID:596183871 QUERIES:EYA33816.1	Bacteroides fragilis str. 1009-4-F #7	1	0.29155
83	0	2	9.859	9.859	9.859	EYA61461.1	hypothetical protein M070_1898 [Bacteroides fragilis str. A7 (UDC12-2)] ID:596215519 QUERIES:EYA61461.1	Bacteroides fragilis str. A7 (UDC12-2)	1	0.29155
83	0	2	9.859	9.859	9.859	EYA71489.1	hypothetical protein M132_1818 [Bacteroides fragilis str. S24L15] ID:596227559 QUERIES:EYA71489.1	Bacteroides fragilis str. S24L15	1	0.29155
83	0	2	9.859	9.859	9.859	EYA76109.1	hypothetical protein M133_1890 [Bacteroides fragilis str. S24L26] ID:596232826 QUERIES:EYA76109.1	Bacteroides fragilis str. S24L26	1	0.29155
83	0	2	10.37	10.37	10.37	EYA80183.1	hypothetical protein M134_2016 [Bacteroides fragilis str. S24L34] ID:596237569 QUERIES:EYA80183.1	Bacteroides fragilis str. S24L34	1	0.29155
83	0	2	9.859	9.859	9.859	EYB18924.1	hypothetical protein M066_2032 [Bacteroides fragilis str. I1345] ID:596282108 QUERIES:EYB18924.1	Bacteroides fragilis str. I1345	1	0.29155
84	2	2	9.813	9.813	9.813	lcl|NZ_CP011073.1_prot_WP_005785524.1_949	[gene=VU15_RS04820] [protein=/inference=EXISTENCE: similar to AA sequence:RefSeq:WP_005801144.1] [protein_id=WP_005785524.1] [location=complement(1248172..1248816)]	CP011073.1_prot_WP_005785524.1_949	1	0.258925
85	2	2	7.143	7.143	7.143	lcl|NZ_CP011073.1_prot_WP_005784472.1_397	[gene=VU15_RS02030] [protein=/inference=EXISTENCE: similar to AA sequence:RefSeq:WP_005784472.1] [protein_id=WP_005784472.1] [location=complement(512738..513370)]	CP011073.1_prot_WP_005784472.1_397	1	0.211528
86	2	2	20.51	20.51	20.51	lcl|NZ_CP011073.1_prot_WP_005784361.1_342	[gene=VU15_RS01735] [protein=/inference=EXISTENCE: similar to AA sequence:RefSeq:WP_005778954.1] [protein_id=WP_005784361.1] [location=complement(439276..439512)]	CP011073.1_prot_WP_005784361.1_342	1	1.15443
87	2	2	15.87	15.87	15.87	lcl|NZ_CP011073.1_prot_WP_005782152.1_3800	[gene=VU15_RS19415] [protein=/inference=EXISTENCE: similar to AA sequence:RefSeq:WP_007755673.1] [protein_id=WP_005782152.1] [location=complement(4702099..4702290)]	CP011073.1_prot_WP_005782152.1_3800	1	0.584893
88	1.89	2	15.09	6.918	6.918	lcl|NZ_CP011073.1_prot_WP_005788812.1_2544	[gene=VU15_RS12940] [protein=/inference=EXISTENCE: similar to AA sequence:SwissProt:E1WS50.1] [protein_id=WP_005788812.1] [location=complement(3190558..3191037)]	CP011073.1_prot_WP_005788812.1_2544	1	0.333521
89	1.75	1.75	4.802	4.802	2.825	lcl|NZ_CP011073.1_prot_WP_045899445.1_4024	[gene=VU15_RS20560] [protein=/inference=EXISTENCE: similar to AA sequence:RefSeq:WP_008661589.1] [protein_id=WP_045899445.1] [location=complement(4993564..4994628)]	CP011073.1_prot_WP_045899445.1_4024	1	0.274275
90	1.66	1.66	22.81	12.28	12.28	lcl|NZ_CP011073.1_prot_WP_005791562.1_3764	[gene=VU15_RS19205] [protein=/inference=EXISTENCE: similar to AA sequence:RefSeq:WP_005656518.1] [protein_id=WP_005791562.1] [location=complement(4672818..4673162)]	CP011073.1_prot_WP_005791562.1_3764	1	1.6827
91	1.66	1.66	12.04	12.04	12.04	lcl|NZ_CP011073.1_prot_WP_005790218.1_3083	[gene=VU15_RS15690] [protein=/inference=EXISTENCE: similar to AA sequence:RefSeq:WP_016269642.1] [protein_id=WP_005790218.1] [location=3852172..3852498]	CP011073.1_prot_WP_005790218.1_3083	1	0.778279
92	1.52	1.52	9.172	1.529	1.529	lcl|NZ_CP011073.1_prot_WP_005787356.1_1795	[gene=VU15_RS09105] [protein=/inference=EXISTENCE: similar to AA sequence:RefSeq:WP_005803367.1] [protein_id=WP_005787356.1] [location=2296469..2298826]	CP011073.1_prot_WP_005787356.1_1795	1	0.0471285
93	1.51	1.52	24.39	5.488	5.488	lcl|NZ_CP011073.1_prot_WP_011202632.1_1588	[gene=VU15_RS08060] [protein=/inference=EXISTENCE: similar to AA sequence:RefSeq:WP_008768433.1] [protein_id=WP_011202632.1] [location=complement(2058545..2059039)]	CP011073.1_prot_WP_011202632.1_1588	1	0.584893
94	1.29	1.29	34.48	12.07	12.07	lcl|NZ_CP011073.1_prot_WP_005786577.1_1411	[gene=VU15_RS07160] [protein=/inference=EXISTENCE: similar to AA sequence:SwissProt:Q64VN9.1] [protein_id=WP_005786577.1] [location=1812669..1813019]	CP011073.1_prot_WP_005786577.1_1411	1	0.995262
95	1.24	1.24	14.94	7.143	7.143	lcl|NZ_CP011073.1_prot_WP_045899374.1_3089	[gene=VU15_RS15720] [protein=/inference=EXISTENCE: similar to AA sequence:RefSeq:WP_005939663.1] [protein_id=WP_045899374.1] [location=complement(3858372..3858836)]	CP011073.1_prot_WP_045899374.1_3089	1	0.668101
96	1.03	1.03	33.33	33.33	22.92	lcl|NZ_CP011073.1_prot_WP_005791542.1_3778	[gene=VU15_RS19275] [protein=/inference=EXISTENCE: similar to AA sequence:RefSeq:WP_005844851.1] [protein_id=WP_005791542.1] [location=complement(4679024..4679314)]	CP011073.1_prot_WP_005791542.1_3778	2	1.6827
97	0.95	5.49	14.34	13.46	12.24	K1H1_HUMAN	K1H1_HUMAN		8	1.15443
98	0.9	0.9	17.24	17.24	17.24	lcl|NZ_CP011073.1_prot_WP_005780999.1_3148	[gene=VU15_RS16015] [protein=/inference=EXISTENCE: similar to AA sequence:RefSeq:WP_005780999.1] [protein_id=WP_005780999.1] [location=complement(3936158..3936334)]	CP011073.1_prot_WP_005780999.1_3148	1	0.778279
99	0.88	0.88	30.36	5.952	5.952	lcl|NZ_CP011073.1_prot_WP_005797496.1_3960	[gene=VU15_RS20230] [protein=/inference=EXISTENCE: similar to AA sequence:RefSeq:WP_005781966.1] [protein_id=WP_005797496.1] [location=4890284..4890790]	CP011073.1_prot_WP_005797496.1_3960	1	1.15443
100	0.85	0.85	4.5	2.75	2.75	lcl|NZ_CP011073.1_prot_WP_032535248.1_3209	[gene=VU15_RS16325] [protein=/inference=EXISTENCE: similar to AA sequence:RefSeq:WP_005790490.1] [protein_id=WP_032535248.1] [location=4010838..4012040]	CP011073.1_prot_WP_032535248.1_3209	1	0.221677
101	0.77	0.77	6.215	6.215	6.215	lcl|NZ_CP011073.1_prot_WP_005809729.1_1083	[gene=VU15_RS05505] [protein=/inference=EXISTENCE: similar to AA sequence:RefSeq:WP_005816484.1] [protein_id=WP_005809729.1] [location=1410738..1411271]	CP011073.1_prot_WP_005809729.1_1083	1	0.258925
102	0.66	0.66	11.29	11.29	6.452	lcl|NZ_CP011073.1_prot_WP_010993159.1_2522	[gene=VU15_RS12830] [protein=/inference=EXISTENCE: similar to AA sequence:RefSeq:WP_002561516.1] [protein_id=WP_010993159.1] [location=3164904..3165278]	CP011073.1_prot_WP_010993159.1_2522	1	0.778279
103	0.59	0.59	7.627	7.627	4.237	lcl|NZ_CP011073.1_prot_WP_005787535.1_1887	[gene=VU15_RS09565] [protein=/inference=EXISTENCE: similar to AA sequence:RefSeq:WP_005787535.1] [protein_id=WP_005787535.1] [location=complement(2415081..2415791)]	CP011073.1_prot_WP_005787535.1_1887	1	0.519911
104	0.57	0.57	8.367	3.984	3.984	lcl|NZ_CP011073.1_prot_WP_005791115.1_3492	[gene=VU15_RS17750] [protein=/inference=EXISTENCE: similar to AA sequence:RefSeq:WP_005833347.1] [protein_id=WP_005791115.1] [location=complement(4353465..4354220)]	CP011073.1_prot_WP_005791115.1_3492	1	0.359356
105	0.54	0.54	11.31	6.548	6.548	lcl|NZ_CP011073.1_prot_WP_005786470.1_1351	[gene=VU15_RS06860] [protein=/inference=EXISTENCE: similar to AA sequence:RefSeq:WP_005786470.1] [protein_id=WP_005786470.1] [location=1746007..1746513]	CP011073.1_prot_WP_005786470.1_1351	1	2.16228
106	0.39	0.39	14.52	6.452	6.452	lcl|NZ_CP011073.1_prot_WP_005782165.1_3792	[gene=VU15_RS19345] [protein=/inference=EXISTENCE: similar to AA sequence:SwissProt:Q8A468.1] [protein_id=WP_005782165.1] [location=complement(4696020..4696394)]	CP011073.1_prot_WP_005782165.1_3792	1	0.668101
107	0.36	0.36	11.11	11.11	11.11	lcl|NZ_CP011073.1_prot_WP_005790946.1_3393	[gene=VU15_RS17255] [protein=/inference=EXISTENCE: similar to AA sequence:RefSeq:WP_018108318.1] [protein_id=WP_005790946.1] [location=complement(4236116..4236388)]	CP011073.1_prot_WP_005790946.1_3393	1	0.389495
108	0.3	0.3	9.938	9.938	0	lcl|NZ_CP011073.1_prot_WP_005791577.1_3753	[gene=VU15_RS19150] [protein=/inference=EXISTENCE: similar to AA sequence:RefSeq:WP_005782231.1] [protein_id=WP_005791577.1] [location=complement(4666087..4666572)]	CP011073.1_prot_WP_005791577.1_3753	0	0.584893
110	0.1	0.1	1.975	1.975	0	lcl|NZ_CP011073.1_prot_WP_005797262.1_3673	[gene=VU15_RS18695] [protein=/inference=EXISTENCE: similar to AA sequence:RefSeq:WP_005797262.1] [protein_id=WP_005797262.1] [location=4564555..4565772]	CP011073.1_prot_WP_005797262.1_3673	0	0.110336
110	0	0.1	1.975	1.975	0	lcl|NZ_CP011073.1_prot_WP_005797262.1_2817	[gene=VU15_RS14330] [protein=/inference=EXISTENCE: similar to AA sequence:RefSeq:WP_005797262.1] [protein_id=WP_005797262.1] [location=complement(3519603..3520820)]	CP011073.1_prot_WP_005797262.1_2817	0	0.110336
112	0.09	0.09	5.517	5.517	0	lcl|NZ_CP011073.1_prot_WP_005790964.1_3402	[gene=VU15_RS17300] [protein=/inference=EXISTENCE: similar to AA sequence:RefSeq:WP_005790964.1] [protein_id=WP_005790964.1] [location=4245223..4245660]	CP011073.1_prot_WP_005790964.1_3402	0	0.333521
113	0.07	0.07	6.488	1.566	0	lcl|NZ_CP011073.1_prot_WP_005796447.1_402	[gene=VU15_RS02055] [protein=/inference=EXISTENCE: similar to AA sequence:RefSeq:WP_005796447.1] [protein_id=WP_005796447.1] [location=519834..521177]	CP011073.1_prot_WP_005796447.1_402	0	0.0826367
114	0.07	0.07	8.989	8.989	0	lcl|NZ_CP011073.1_prot_WP_005782197.1_3776	[gene=VU15_RS19265] [protein=/inference=EXISTENCE: similar to AA sequence:RefSeq:WP_007212071.1] [protein_id=WP_005782197.1] [location=complement(4677904..4678173)]	CP011073.1_prot_WP_005782197.1_3776	0	0.467799
115	0.06	0.06	2.545	2.545	0	lcl|NZ_CP011073.1_prot_WP_032528661.1_2424	[gene=VU15_RS12340] [protein=/inference=EXISTENCE: similar to AA sequence:RefSeq:WP_008660762.1] [protein_id=WP_032528661.1] [location=complement(3057458..3058639)]	CP011073.1_prot_WP_032528661.1_2424	0	0.128838

## Sheet: S3 Proteins
N	Unused	Total	%Cov	%Cov(50)	%Cov(95)	Accession	Name	Species	Peptides(95%)	emPAI		Level	Scope	FDR	Unused	Conf	N
1	76.93	76.93	61.9	57.87	56.24	lcl|NZ_CP011073.1_prot_WP_032572984.1_1334	[gene=VU15_RS06775] [protein=/inference=EXISTENCE: similar to AA sequence:RefSeq:WP_005795141.1] [protein_id=WP_032572984.1] [location=1721207..1724335]	CP011073.1_prot_WP_032572984.1_1334	92	44.8949		Protein	Local	0.01	0.81	84.5118	494
2	75.78	75.78	67.88	64.62	62.88	lcl|NZ_CP011073.1_prot_WP_005790735.1_3330	[gene=VU15_RS16935] [protein=/inference=EXISTENCE: similar to AA sequence:RefSeq:WP_005817439.1] [protein_id=WP_005790735.1] [location=complement(4142488..4144050)]	CP011073.1_prot_WP_005790735.1_3330	229	3.98107e+11		Protein	Local	0.05	0.55	71.8162	508
3	75.16	75.16	62.27	60.25	60.25	K2C1_HUMAN	K2C1_HUMAN		120	6157.48		Protein	Local	0.1	0.47	66.1156	515
3	0	75.16	62.27	60.25	60.25	1346343	keratin_1_Homo_sapiens		120	6157.48		Protein	Global	0.01	0.27	46.2968	533
4	74.03	74.03	77.38	73.08	62.62	lcl|NZ_CP011073.1_prot_WP_005791971.1_4045	[gene=VU15_RS20670] [protein=/inference=EXISTENCE: similar to AA sequence:RefSeq:WP_008147000.1; PEP carboxykinase; PEP carboxylase; PEPCK; catalyzes the p>] [protein_id=WP_005791971.1] [location=5016165..5017772]	CP011073.1_prot_WP_005791971.1_4045	204	1.84785e+09		Protein	Global	0.05	0.11	22.3753	571
5	70.4	70.4	80.07	70.35	66.56	30794280	albumin_Bos_Taurus		73	120.648		Protein	Global	0.1
6	66.91	66.91	65.33	54.04	50.67	lcl|NZ_CP011073.1_prot_WP_005786949.1_1593	[gene=VU15_RS08085] [protein=/inference=EXISTENCE: similar to AA sequence:RefSeq:WP_009292126.1] [protein_id=WP_005786949.1] [location=2064489..2067866]	CP011073.1_prot_WP_005786949.1_1593	86	62.9691
6	0	66.91	65.33	54.04	50.67	CAH07654.1	putative outer membrane protein [Bacteroides fragilis NCTC 9343] ID:60492879 QUERIES:BF1956	Bacteroides fragilis NCTC 9343	86	62.9691
7	61.07	61.07	84.2	78.88	67.82	lcl|NZ_CP011073.1_prot_WP_004311297.1_2044	[gene=VU15_RS10365] [protein=/inference=EXISTENCE: similar to AA sequence:RefSeq:WP_004311297.1] [protein_id=WP_004311297.1] [location=complement(2597683..2599773)]	CP011073.1_prot_WP_004311297.1_2044	169	1.77828e+06
8	56.96	56.96	59.87	56.66	52.78	K1C10_HUMAN	K1C10_HUMAN		99	40469.9
8	0	56.96	60.79	57.53	53.6	40354192	keratin_10_Homo_sapiens		99	40469.9
9	56.52	56.52	70.81	65.6	63.09	lcl|NZ_CP011073.1_prot_WP_005790466.1_3196	[gene=VU15_RS16260] [protein=/inference=EXISTENCE: similar to AA sequence:RefSeq:WP_005817263.1] [protein_id=WP_005790466.1] [location=complement(3987934..3989724)]	CP011073.1_prot_WP_005790466.1_3196	101	1257.93
10	56.21	56.21	68.91	51.51	41.42	lcl|NZ_CP011073.1_prot_WP_005785772.1_1036	[gene=VU15_RS05265] [protein=/inference=EXISTENCE: similar to AA sequence:RefSeq:WP_014298424.1] [protein_id=WP_005785772.1] [location=complement(1351086..1353674)]	CP011073.1_prot_WP_005785772.1_1036	46	10.5742
10	0	56.21	68.91	51.51	41.42	BAD47955.1	endopeptidase Clp ATP-binding chain B [Bacteroides fragilis YCH46] ID:52215362 QUERIES:BAD47955.1	Bacteroides fragilis YCH46	46	10.5742
10	0	56.21	68.91	51.51	41.42	EIY42724.1	chaperone ClpB [Bacteroides fragilis CL03T12C07] ID:392649039 QUERIES:EIY42724.1	Bacteroides fragilis CL03T12C07	46	10.5742
10	0	56.21	68.91	51.51	41.42	EIY50365.1	chaperone ClpB [Bacteroides fragilis CL03T00C08] ID:392656727 QUERIES:EIY50365.1	Bacteroides fragilis CL03T00C08	46	10.5742
10	0	56.21	68.91	51.51	41.42	EIY95363.1	chaperone ClpB [Bacteroides fragilis CL05T00C42] ID:392702217 QUERIES:EIY95363.1	Bacteroides fragilis CL05T00C42	46	10.5742
10	0	56.21	68.91	51.51	41.42	EIZ00939.1	chaperone ClpB [Bacteroides fragilis CL05T12C13] ID:392707824 QUERIES:EIZ00939.1	Bacteroides fragilis CL05T12C13	46	10.5742
10	0	56.21	68.91	51.51	41.42	EKA87355.1	chaperone ClpB [Bacteroides fragilis HMW 615] ID:404582664 QUERIES:EKA87355.1	Bacteroides fragilis HMW 615	46	10.5742
10	0	56.21	68.91	51.51	41.42	EXY19252.1	ATP-dependent chaperone protein ClpB [Bacteroides fragilis str. 2-F-2 #5] ID:595898202 QUERIES:EXY19252.1	Bacteroides fragilis str. 2-F-2 #5	46	10.5742
10	0	56.21	68.91	51.51	41.42	EXY21006.1	ATP-dependent chaperone protein ClpB [Bacteroides fragilis str. 2-F-2 #7] ID:595900305 QUERIES:EXY21006.1	Bacteroides fragilis str. 2-F-2 #7	46	10.5742
10	0	56.21	68.91	51.51	41.42	EXY28381.1	ATP-dependent chaperone protein ClpB [Bacteroides fragilis str. 3397 T10] ID:595910423 QUERIES:EXY28381.1	Bacteroides fragilis str. 3397 T10	46	10.5742
10	0	56.21	68.91	51.51	41.42	EXY36746.1	ATP-dependent chaperone protein ClpB [Bacteroides fragilis str. 34-F-2 #13] ID:595928528 QUERIES:EXY36746.1	Bacteroides fragilis str. 34-F-2 #13	46	10.5742
10	0	56.21	68.91	51.51	41.42	EXY41944.1	ATP-dependent chaperone protein ClpB [Bacteroides fragilis str. 3774 T13] ID:595935901 QUERIES:EXY41944.1	Bacteroides fragilis str. 3774 T13	46	10.5742
10	0	56.21	68.91	51.51	41.42	EXY47353.1	ATP-dependent chaperone protein ClpB [Bacteroides fragilis str. 3783N1-2] ID:595944201 QUERIES:EXY47353.1	Bacteroides fragilis str. 3783N1-2	46	10.5742
10	0	56.21	68.91	51.51	41.42	EXY52046.1	ATP-dependent chaperone protein ClpB [Bacteroides fragilis str. 3783N2-1] ID:595951213 QUERIES:EXY52046.1	Bacteroides fragilis str. 3783N2-1	46	10.5742
10	0	56.21	68.91	51.51	41.42	EXY56843.1	ATP-dependent chaperone protein ClpB [Bacteroides fragilis str. 3976T7] ID:595958248 QUERIES:EXY56843.1	Bacteroides fragilis str. 3976T7	46	10.5742
10	0	56.21	68.91	51.51	41.42	EXY61324.1	ATP-dependent chaperone protein ClpB [Bacteroides fragilis str. 3986T(B)10] ID:595964481 QUERIES:EXY61324.1	Bacteroides fragilis str. 3986T(B)10	46	10.5742
10	0	56.21	68.91	51.51	41.42	EXY66498.1	ATP-dependent chaperone protein ClpB [Bacteroides fragilis str. 3986 N(B)19] ID:595973382 QUERIES:EXY66498.1	Bacteroides fragilis str. 3986 N(B)19	46	10.5742
10	0	56.21	68.91	51.51	41.42	EXY71103.1	ATP-dependent chaperone protein ClpB [Bacteroides fragilis str. 3986 T(B)9] ID:595979367 QUERIES:EXY71103.1	Bacteroides fragilis str. 3986 T(B)9	46	10.5742
10	0	56.21	68.91	51.51	41.42	EXZ01527.1	ATP-dependent chaperone protein ClpB [Bacteroides fragilis str. DS-166] ID:596019527 QUERIES:EXZ01527.1	Bacteroides fragilis str. DS-166	46	10.5742
10	0	56.21	68.91	51.51	41.42	EXZ06424.1	ATP-dependent chaperone protein ClpB [Bacteroides fragilis str. DS-208] ID:596026065 QUERIES:EXZ06424.1	Bacteroides fragilis str. DS-208	46	10.5742
10	0	56.21	68.91	51.51	41.42	EXZ10914.1	ATP-dependent chaperone protein ClpB [Bacteroides fragilis str. DS-71] ID:596032196 QUERIES:EXZ10914.1	Bacteroides fragilis str. DS-71	46	10.5742
10	0	56.21	68.91	51.51	41.42	EXZ20433.1	ATP-dependent chaperone protein ClpB [Bacteroides fragilis str. J-143-4] ID:596046124 QUERIES:EXZ20433.1	Bacteroides fragilis str. J-143-4	46	10.5742
10	0	56.21	68.91	51.51	41.42	EXZ29691.1	ATP-dependent chaperone protein ClpB [Bacteroides fragilis str. S36L11] ID:596060267 QUERIES:EXZ29691.1	Bacteroides fragilis str. S36L11	46	10.5742
10	0	56.21	68.91	51.51	41.42	EXZ45584.1	ATP-dependent chaperone protein ClpB [Bacteroides fragilis str. 2-F-2 #4] ID:596079378 QUERIES:EXZ45584.1	Bacteroides fragilis str. 2-F-2 #4	46	10.5742
10	0	56.21	68.91	51.51	41.42	EXZ49638.1	ATP-dependent chaperone protein ClpB [Bacteroides fragilis str. 3397 N2] ID:596083810 QUERIES:EXZ49638.1	Bacteroides fragilis str. 3397 N2	46	10.5742
10	0	56.21	68.91	51.51	41.42	EXZ54612.1	ATP-dependent chaperone protein ClpB [Bacteroides fragilis str. 3397 T14] ID:596089472 QUERIES:EXZ54612.1	Bacteroides fragilis str. 3397 T14	46	10.5742
10	0	56.21	68.91	51.51	41.42	EXZ59125.1	ATP-dependent chaperone protein ClpB [Bacteroides fragilis str. 3719 A10] ID:596094471 QUERIES:EXZ59125.1	Bacteroides fragilis str. 3719 A10	46	10.5742
10	0	56.21	68.91	51.51	41.42	EXZ64571.1	ATP-dependent chaperone protein ClpB [Bacteroides fragilis str. 3725 D9(v)] ID:596100724 QUERIES:EXZ64571.1	Bacteroides fragilis str. 3725 D9(v)	46	10.5742
10	0	56.21	68.91	51.51	41.42	EXZ68969.1	ATP-dependent chaperone protein ClpB [Bacteroides fragilis str. 3783N1-8] ID:596105655 QUERIES:EXZ68969.1	Bacteroides fragilis str. 3783N1-8	46	10.5742
10	0	56.21	68.91	51.51	41.42	EXZ74316.1	ATP-dependent chaperone protein ClpB [Bacteroides fragilis str. 3976T8] ID:596112143 QUERIES:EXZ74316.1	Bacteroides fragilis str. 3976T8	46	10.5742
10	0	56.21	68.91	51.51	41.42	EXZ79501.1	ATP-dependent chaperone protein ClpB [Bacteroides fragilis str. 3-F-2 #6] ID:596118528 QUERIES:EXZ79501.1	Bacteroides fragilis str. 3-F-2 #6	46	10.5742
10	0	56.21	68.91	51.51	41.42	EXZ84312.1	ATP-dependent chaperone protein ClpB [Bacteroides fragilis str. B1 (UDC16-1)] ID:596124139 QUERIES:EXZ84312.1	Bacteroides fragilis str. B1 (UDC16-1)	46	10.5742
10	0	56.21	68.91	51.51	41.42	EXZ90169.1	ATP-dependent chaperone protein ClpB [Bacteroides fragilis str. J38-1] ID:596132127 QUERIES:EXZ90169.1	Bacteroides fragilis str. J38-1	46	10.5742
10	0	56.21	68.91	51.51	41.42	EXZ95448.1	ATP-dependent chaperone protein ClpB [Bacteroides fragilis str. Korea 419] ID:596138902 QUERIES:EXZ95448.1	Bacteroides fragilis str. Korea 419	46	10.5742
10	0	56.21	68.91	51.51	41.42	EXZ99337.1	ATP-dependent chaperone protein ClpB [Bacteroides fragilis str. S23 R14] ID:596144304 QUERIES:EXZ99337.1	Bacteroides fragilis str. S23 R14	46	10.5742
10	0	56.21	68.91	51.51	41.42	EYA05992.1	ATP-dependent chaperone protein ClpB [Bacteroides fragilis str. S6L3] ID:596152259 QUERIES:EYA05992.1	Bacteroides fragilis str. S6L3	46	10.5742
10	0	56.21	68.91	51.51	41.42	EYA10618.1	ATP-dependent chaperone protein ClpB [Bacteroides fragilis str. S6R6] ID:596157382 QUERIES:EYA10618.1	Bacteroides fragilis str. S6R6	46	10.5742
10	0	56.21	68.91	51.51	41.42	EYA30294.1	ATP-dependent chaperone protein ClpB [Bacteroides fragilis str. 1009-4-F #10] ID:596180025 QUERIES:EYA30294.1	Bacteroides fragilis str. 1009-4-F #10	46	10.5742
10	0	56.21	68.91	51.51	41.42	EYA35004.1	ATP-dependent chaperone protein ClpB [Bacteroides fragilis str. 1009-4-F #7] ID:596185131 QUERIES:EYA35004.1	Bacteroides fragilis str. 1009-4-F #7	46	10.5742
10	0	56.21	68.91	51.51	41.42	EYA40148.1	ATP-dependent chaperone protein ClpB [Bacteroides fragilis str. 20793-3] ID:596191439 QUERIES:EYA40148.1	Bacteroides fragilis str. 20793-3	46	10.5742
10	0	56.21	68.91	51.51	41.42	EYA44606.1	ATP-dependent chaperone protein ClpB [Bacteroides fragilis str. 3397 N3] ID:596196466 QUERIES:EYA44606.1	Bacteroides fragilis str. 3397 N3	46	10.5742
10	0	56.21	68.91	51.51	41.42	EYA49109.1	ATP-dependent chaperone protein ClpB [Bacteroides fragilis str. 3719 T6] ID:596201749 QUERIES:EYA49109.1	Bacteroides fragilis str. 3719 T6	46	10.5742
10	0	56.21	68.91	51.51	41.42	EYA51650.1	ATP-dependent chaperone protein ClpB [Bacteroides fragilis str. 3986 N(B)22] ID:596204729 QUERIES:EYA51650.1	Bacteroides fragilis str. 3986 N(B)22	46	10.5742
10	0	56.21	68.91	51.51	41.42	EYA57801.1	ATP-dependent chaperone protein ClpB [Bacteroides fragilis str. 3986 T(B)13] ID:596211484 QUERIES:EYA57801.1	Bacteroides fragilis str. 3986 T(B)13	46	10.5742
10	0	56.21	68.91	51.51	41.42	EYA62519.1	ATP-dependent chaperone protein ClpB [Bacteroides fragilis str. A7 (UDC12-2)] ID:596216654 QUERIES:EYA62519.1	Bacteroides fragilis str. A7 (UDC12-2)	46	10.5742
10	0	56.21	68.91	51.51	41.42	EYA67298.1	ATP-dependent chaperone protein ClpB [Bacteroides fragilis str. S23L24] ID:596222535 QUERIES:EYA67298.1	Bacteroides fragilis str. S23L24	46	10.5742
10	0	56.21	68.91	51.51	41.42	EYA72309.1	ATP-dependent chaperone protein ClpB [Bacteroides fragilis str. S24L15] ID:596228569 QUERIES:EYA72309.1	Bacteroides fragilis str. S24L15	46	10.5742
10	0	56.21	68.91	51.51	41.42	EYA76739.1	ATP-dependent chaperone protein ClpB [Bacteroides fragilis str. S24L26] ID:596233521 QUERIES:EYA76739.1	Bacteroides fragilis str. S24L26	46	10.5742
10	0	56.21	68.91	51.51	41.42	EYA81248.1	ATP-dependent chaperone protein ClpB [Bacteroides fragilis str. S24L34] ID:596238730 QUERIES:EYA81248.1	Bacteroides fragilis str. S24L34	46	10.5742
10	0	56.21	68.91	51.51	41.42	EYA86834.1	ATP-dependent chaperone protein ClpB [Bacteroides fragilis str. S36L12] ID:596245003 QUERIES:EYA86834.1	Bacteroides fragilis str. S36L12	46	10.5742
10	0	56.21	68.91	51.51	41.42	EYA92166.1	ATP-dependent chaperone protein ClpB [Bacteroides fragilis str. S36L5] ID:596251146 QUERIES:EYA92166.1	Bacteroides fragilis str. S36L5	46	10.5742
10	0	56.21	68.91	51.51	41.42	EYA96751.1	ATP-dependent chaperone protein ClpB [Bacteroides fragilis str. S38L5] ID:596256701 QUERIES:EYA96751.1	Bacteroides fragilis str. S38L5	46	10.5742
10	0	56.21	68.91	51.51	41.42	EYB01504.1	ATP-dependent chaperone protein ClpB [Bacteroides fragilis str. S6L8] ID:596262249 QUERIES:EYB01504.1	Bacteroides fragilis str. S6L8	46	10.5742
10	0	56.21	68.91	51.51	41.42	EYB06253.1	ATP-dependent chaperone protein ClpB [Bacteroides fragilis str. S6R5] ID:596267767 QUERIES:EYB06253.1	Bacteroides fragilis str. S6R5	46	10.5742
10	0	56.21	68.91	51.51	41.42	EYB10775.1	ATP-dependent chaperone protein ClpB [Bacteroides fragilis str. 3783N1-6] ID:596272727 QUERIES:EYB10775.1	Bacteroides fragilis str. 3783N1-6	46	10.5742
10	0	56.21	68.91	51.51	41.42	EYB15396.1	ATP-dependent chaperone protein ClpB [Bacteroides fragilis str. S38L3] ID:596277954 QUERIES:EYB15396.1	Bacteroides fragilis str. S38L3	46	10.5742
10	0	56.21	68.91	51.51	41.42	EYB19892.1	ATP-dependent chaperone protein ClpB [Bacteroides fragilis str. I1345] ID:596283153 QUERIES:EYB19892.1	Bacteroides fragilis str. I1345	46	10.5742
10	0	56.21	68.91	51.51	41.42	EYE46693.1	ATP-dependent chaperone protein ClpB [Bacteroides fragilis str. S23L17] ID:598873420 QUERIES:EYE46693.1	Bacteroides fragilis str. S23L17	46	10.5742
10	0	56.21	68.91	51.51	41.42	EYE55416.1	ATP-dependent chaperone protein ClpB [Bacteroides fragilis str. S6L5] ID:598882627 QUERIES:EYE55416.1	Bacteroides fragilis str. S6L5	46	10.5742
10	0	56.21	68.91	51.51	41.42	EYE56347.1	ATP-dependent chaperone protein ClpB [Bacteroides fragilis str. S6R8] ID:598883612 QUERIES:EYE56347.1	Bacteroides fragilis str. S6R8	46	10.5742
10	0	56.21	68.91	51.51	41.42	EYE69259.1	ATP-dependent chaperone protein ClpB [Bacteroides fragilis str. 3986 N3] ID:598897394 QUERIES:EYE69259.1	Bacteroides fragilis str. 3986 N3	46	10.5742
10	0	56.21	68.91	51.51	41.42	KER49763.1	Clp protease ClpB [Bacteroides fragilis] ID:663454269 QUERIES:HR50_15460;KER49763.1	Bacteroides fragilis	46	10.5742
10	0	56.21	68.91	51.51	41.42	WP_005785772.1	MULTISPECIES: ATP-dependent chaperone ClpB [Bacteroides] ID:492241031 QUERIES:WP_005785772.1	Bacteroides	46	10.5742
10	0	56.21	68.91	51.51	41.42	YP_098489.1	endopeptidase Clp ATP-binding chain B [Bacteroides fragilis YCH46] ID:53712497 QUERIES:BF1205	Bacteroides fragilis YCH46	46	10.5742
11	55.87	55.87	81.86	75.28	75.28	lcl|NZ_CP011073.1_prot_WP_005785453.1_908	[gene=VU15_RS04615] [protein=/inference=EXISTENCE: similar to AA sequence:RefSeq:WP_005785453.1] [protein_id=WP_005785453.1] [location=1203637..1204962]	CP011073.1_prot_WP_005785453.1_908	81	2510.89
12	49.66	49.66	85.62	80.83	75.42	lcl|NZ_CP011073.1_prot_WP_005784276.1_298	[gene=VU15_RS01515] [protein=/inference=EXISTENCE: similar to AA sequence:RefSeq:WP_005784276.1] [protein_id=WP_005784276.1] [location=397314..398756]	CP011073.1_prot_WP_005784276.1_298	128	273841
13	48.52	48.52	37.7	26.63	22	lcl|NZ_CP011073.1_prot_WP_005791523.1_3790	[gene=VU15_RS19335] [protein=/inference=EXISTENCE: similar to AA sequence:RefSeq:WP_002558080.1] [protein_id=WP_005791523.1] [location=complement(4687673..4691956)]	CP011073.1_prot_WP_005791523.1_3790	28	1.56214
14	48.26	48.26	56.96	54.46	52.58	lcl|NZ_CP011073.1_prot_WP_005785809.1_1053	[gene=VU15_RS05350] [protein=/inference=EXISTENCE: similar to AA sequence:SwissProt:Q5LG30.1; heat shock protein 70; assists in folding of nascent polypept>] [protein_id=WP_005785809.1] [location=1369727..1371646]	CP011073.1_prot_WP_005785809.1_1053	73	1742.33
15	47.59	47.59	51.4	46.05	44.77	lcl|NZ_CP011073.1_prot_WP_011202645.1_1615	[gene=VU15_RS08195] [protein=/inference=EXISTENCE: similar to AA sequence:RefSeq:WP_010992781.1] [protein_id=WP_011202645.1] [location=2092540..2094894]	CP011073.1_prot_WP_011202645.1_1615	54	28.2864
16	46.97	46.97	57.08	44.3	42.71	lcl|NZ_CP011073.1_prot_WP_032573475.1_2594	[gene=VU15_RS13200] [protein=/inference=EXISTENCE: similar to AA sequence:RefSeq:WP_005815164.1] [protein_id=WP_032573475.1] [location=complement(3252981..3255800)]	CP011073.1_prot_WP_032573475.1_2594	42	8.57485
17	44.57	44.57	53.31	48.24	42.03	lcl|NZ_CP011073.1_prot_WP_032565294.1_3193	[gene=VU15_RS16245] [protein=/inference=EXISTENCE: similar to AA sequence:RefSeq:WP_005790463.1] [protein_id=WP_032565294.1] [location=complement(3983426..3985555)]	CP011073.1_prot_WP_032565294.1_3193	44	35.3895
18	44.22	44.22	56.18	50.88	49.12	lcl|NZ_CP011073.1_prot_WP_045899185.1_1302	[gene=VU15_RS06615] [protein=/inference=EXISTENCE: similar to AA sequence:RefSeq:WP_005786380.1] [protein_id=WP_045899185.1] [location=complement(1674527..1676569)]	CP011073.1_prot_WP_045899185.1_1302	86	4756.94
19	43.73	43.73	62.96	53.58	52.31	CAH07655.1	conserved hypothetical protein [Bacteroides fragilis NCTC 9343] ID:60492880 QUERIES:BF1957	Bacteroides fragilis NCTC 9343	51	72.862
20	43.61	43.61	47.13	40.2	34.46	lcl|NZ_CP011073.1_prot_WP_005789619.1_2928	[gene=VU15_RS14885] [protein=/inference=EXISTENCE: similar to AA sequence:RefSeq:WP_008661200.1] [protein_id=WP_005789619.1] [location=3652665..3656219]	CP011073.1_prot_WP_005789619.1_2928	33	3.85923
21	42.73	42.73	72.29	61.99	51.87	lcl|NZ_CP011073.1_prot_WP_045899454.1_4077	[gene=VU15_RS20830] [protein=/inference=EXISTENCE: similar to AA sequence:RefSeq:WP_008661623.1] [protein_id=WP_045899454.1] [location=5070203..5071894]	CP011073.1_prot_WP_045899454.1_4077	41	23.5609
22	41.45	41.45	73.75	73.75	64.68	lcl|NZ_CP011073.1_prot_WP_005789299.1_2804	[gene=pgk] [protein=/inference=EXISTENCE: similar to AA sequence:RefSeq:WP_011203214.1; Converts 3-phospho-D-glycerate to 3-phospho-D-glyceroyl ph>] [protein_id=WP_005789299.1] [location=3505280..3506539]	CP011073.1_prot_WP_005789299.1_2804	100	119377
23	40.57	40.57	72.69	57.31	49.42	lcl|NZ_CP011073.1_prot_WP_032573015.1_1419	[gene=VU15_RS07200] [protein=/inference=EXISTENCE: similar to AA sequence:RefSeq:WP_010992626.1] [protein_id=WP_032573015.1] [location=complement(1821305..1822867)]	CP011073.1_prot_WP_032573015.1_1419	30	20.0175
24	39.85	39.85	41.51	27.25	24.52	lcl|NZ_CP011073.1_prot_WP_032573166.1_1827	[gene=VU15_RS09265] [protein=/inference=EXISTENCE: similar to AA sequence:RefSeq:WP_008768695.1] [protein_id=WP_032573166.1] [location=2336113..2339418]	CP011073.1_prot_WP_032573166.1_1827	23	1.72134
25	39.58	49.87	59.62	53.68	43.04	47132620	keratin_2_Homo_sapiens		72	189.138
26	39.34	39.34	51.12	47.53	42.9	lcl|NZ_CP011073.1_prot_WP_005786503.1_1374	[gene=VU15_RS06975] [protein=/inference=EXISTENCE: similar to AA sequence:RefSeq:WP_008659370.1] [protein_id=WP_005786503.1] [location=complement(1768703..1770712)]	CP011073.1_prot_WP_005786503.1_1374	47	92.2603
27	39.25	39.87	63.02	60.61	54.34	453155	keratin_9_Homo_sapiens		55	327.193
28	39.21	39.21	62.08	57.84	52.97	lcl|NZ_CP011073.1_prot_WP_008660039.1_1792	[gene=VU15_RS09090] [protein=/inference=EXISTENCE: similar to AA sequence:RefSeq:WP_008660039.1] [protein_id=WP_008660039.1] [location=2293526..2294944]	CP011073.1_prot_WP_008660039.1_1792	89	136886
29	38.24	38.24	50.3	32.28	29.04	lcl|NZ_CP011073.1_prot_WP_005784180.1_250	[gene=VU15_RS01270] [protein=/inference=EXISTENCE: similar to AA sequence:RefSeq:WP_005784180.1] [protein_id=WP_005784180.1] [location=complement(331322..334372)]	CP011073.1_prot_WP_005784180.1_250	30	3.90805
30	37	37	70.81	65.74	63.96	lcl|NZ_CP011073.1_prot_WP_045899408.1_3797	[gene=tuf] [protein=/inference=EXISTENCE: similar to AA sequence:SwissProt:Q8A463.1; EF-Tu; promotes GTP-dependent binding of aminoacyl-tRNA to th>] [protein_id=WP_045899408.1] [location=complement(4699080..4700264)]	CP011073.1_prot_WP_045899408.1_3797	77	11005.9
31	36.34	36.34	57.92	56.98	55.66	lcl|NZ_CP011073.1_prot_WP_032573021.1_1335	[gene=VU15_RS06780] [protein=/inference=EXISTENCE: similar to AA sequence:RefSeq:WP_005816884.1] [protein_id=WP_032573021.1] [location=1724443..1726035]	CP011073.1_prot_WP_032573021.1_1335	59	225.38
[truncated: 628 more rows]

## Sheet: S4 Proteins
N	Unused	Total	%Cov	%Cov(50)	%Cov(95)	Accession	Name	Species	Peptides(95%)	emPAI		Level	Scope	FDR	Unused	Conf	N
[truncated: 754 more rows]

## Sheet: S5 Proteins
N	Unused	Total	%Cov	%Cov(50)	%Cov(95)	Accession	Name	Species	Peptides(95%)	emPAI		Level	Scope	FDR	Unused	Conf	N
[truncated: 647 more rows]

[truncated: 16 more sheets: S6 Proteins, S7 Proteins, S8 Proteins, S9-1 Proteins, S9-2 Proteins, S10-1 Proteins, S10-2 Proteins, S10-3 Proteins, S11 Proteins, S12 Proteins, S13 Proteins, S14 Proteins, S15 Proteins, S16 Proteins, S17 Proteins, S18 media without OMV]
